# Supplementary material for: Context-dependent dynamics lead to the assembly of functionally distinct microbial communities
Source: Nat Commun. 2020 Mar 18;11:1440. doi: 10.1038/s41467-020-15169-0 (PMC7080782; doi:10.1038/s41467-020-15169-0)
Supplement: Supplementary file 1 — Supplementary Information [file 41467_2020_15169_MOESM1_ESM.xlsx]

## Sheet: Strain_Information
Names and Sequence				Chitinase Activity			Normalized Enzyme Activities			Taxonomy					Top BLAST hit with genus assignment
ASV_ID	ASV_MD5_hash	Strain	Strain_16S	β-N-acetylglucosaminidase	Endochitinase	Chitobiosidase	Lipase	Protease	Endochitinase	Phylum	Class	Order	Family	Genus	Decription	Max score	Total score	Query cover	E value	Per. Ident.	Accession
ASV018	0437d8007299859b9cef2ab6590ab691	M09D5GC10	CACTCCCATGGTGTGACGGGCGGTGTGTACAAGACCCGGGAACGTATTCACCGCAGCATGCTGATCTGCGATTACTAGCGATTCCGACTTCACGCACTCGAGTTGCAGAGTGCGATCCGGACTACGATCGGTTTTATGAGATTGGCTCCACCTCGCGGCTTCGCGACCCTCTGTACCGACCATTGTATGACGTGTGAAGCCCTGCTCATAAGGGCCATGAGGACTTGACGTCATCCCCACCTTCCTCCGGTTTGTCACCGGCAGTCTCATTAGAGTGCCCAACTTAATGATGGCAACTAATGACAAGGGTTGCGCTCGTTGCGGGACTTAACCCAACATCTCACGACACGAGCTGACGACAGCCATGCAGCACCTGTGTTACGGCTCCCTTTCGGGCAC…	383.354	453.272	1089.57	0.81	1	0.31	Proteobacteria	Betaproteobacteria	Neisseriales	Neisseriaceae	Chromobacterium	Chromobacterium sp. strain W1B 16S ribosomal RNA gene, partial sequence	2423	2423	1	0	0.997	MG685878.1
ASV061	0e4b96294f2a2985a5d7fd8c87f7ce6d	M07D6GC08	GGCGCACGGGTGCGTAACGCGTATGCAACCTACCTTAATCAGGGGGATAGCCCGAAGAAATTCGGATTAAGACCGCATAAAAACACAGGATAGCATTATCCAATGTTCAAATATTTATAGGATTAAGATGGGCATGCGTGTCATTAGCTAGTTGGCGGGGTAACGGCCCACCAAGGCGACGATGACTAGGGGATCTGAGAGGATGACCCCCCACACTGGTACTGAGACACGGACCAGACTCCTACGGGAGGCAGCAGTAAGGAATATTGGTCAATGGAGGGAACTCTGAACCAGCCATGCCGCGTGCAGGAAGACAGCCCTCTGGGTCGTAAACTGCTTTTATTCGGGAATAAACCTTATTACGTGTAATAAGCTGAATGTACCGAAGGAATAAGGATC…	3.64057	0.122585	0.404725	0.01	0.01	0	Bacteroidetes	Sphingobacteriia	Sphingobacteriales	Sphingobacteriaceae	Pedobacter	Pedobacter sp. M0-12 16S ribosomal RNA gene, partial sequence	2388	2388	1	0	0.9962	KP899199.1
ASV098	16da9716b4d7c3c9c904f3f799d67dfe	M05D5C33	CGCTCCCATGGTGTGACGGGCGGTGTGTACAAGACCCGGGAACGTATTCACCGTGACATTCTGATCCACGATTACTAGCGATTCCGACTTCACGCAGTCGAGTTGCAGACTGCGATCCGGACTACGACTGGCTTTATGGGATTAGCTCCCCCTCGCGGGTTGGCAACCCTTTGTACCAGCCATTGTATGACGTGTGTAGCCCCACCTATAAGGGCCATGAGGACTTGACGTCATCCCCACCTTCCTCCGGTTTGTCACCGGCAGTCCCATTAGAGTGCTCAACTGAATGTAGCAACTAATGGCAAGGGTTGCGCTCGTTGCGGGACTTAACCCAACATCTCACGACACGAGCTGACGACAGCCATGCAGCACCTGTGTGCAGGTTCTCTTTCGAGCACC…	0.408616	0.03697	0.241278	0.01	0	0	Proteobacteria	Betaproteobacteria	Burkholderiales	Comamonadaceae	Comamonas	Comamonas sp. DPs-7 16S ribosomal RNA gene, partial sequence	2436	2436	1	0	1	HM448985.1
ASV104	17f5a48986ee11c3fc2b99d8e5ff4b1c	M07D6C16	GTGCGTAACGCGTGGGAATCTGCCCCTGGGTTCGGAATAACAGCGAGAAATTGCTGCTAATACCGGATGATGACGAAAGTCCAAAGATTTATCGCCCAGGGATGAGCCCGCGTAGGATTAGCTAGTTGGTGAGGTAAAAGCTCACCAAGGCGACGATCCTTAGCTGGTCTGAGAGGATGATCAGCCACACTGGGACTGAGACACGGCCCAGACTCCTACGGGAGGCAGCAGTGGGGAATATTGGACAATGGGCGAAAGCCTGATCCAGCAATGCCGCGTGAGTGATGAAGGCCTTAGGGTTGTAAAGCTCTTTTACCCGGGATGATAATGACAGTACCGGGAGAATAAGCTCCGGCTAACTCCGTGCCAGCAGCCGCGGTAATACGGAGGGAGCTAGCG…	0.459207	0.0817232	0.192633	0.01	0	0	Proteobacteria	Alphaproteobacteria	Sphingomonadales	Sphingomonadaceae	Sphingomonas	Sphingomonas sp. strain G2-1-5_contig_1 16S ribosomal RNA gene, partial sequence	2340	2340	1	0	0.9984	MK215828.1
ASV115	1b98b00b0fc819488d76aa0c09d57bcc	M10D6C03	GCGTACGGGTGCGGAACACGTGTGCAACCTGCCTTTATCAAGGGGATAGCCTTTCGAAAGGAAGATTAATACCCTATAATATATGATTCGGCATCGGATTATATTGAAAACTACGGTGGATAAAGATGGGCACGCGCAAGATTAGCTAGTTGGTGAGGTAACGGCTCACCAAGGCGACGATCTTTAGGGGGCCTGAGAGGGTGATCCCCCACACTGGTACTGAGACACGGACCAGACTCCTACGGGAGGCAGCAGTGAGGAATATTGGACAATGGGTGGAAGCCTGATCCAGCCATCCCGCGTGTAGGAAGACGGCCCTATGGGTTGTAAACTACTTTTATCTGGGGATAAACCTACTTACGTGTAAGTAGCTGAAGGTACCAGATGAATAAGCACCGG…	0.926196	0.315218	0.505906	0.02	0.28	0	Bacteroidetes	Flavobacteriia	Flavobacteriales	Flavobacteriaceae	Elizabethkingia	Elizabethkingia sp. 2-6 chromosome, complete genome	2407	11933	1	0	1	CP039929.1
		M10D6GC05	CGTACGGGTGCGGAACACGTGTGCAACCTGCCTTTATCAAGGGGATAGCCTTTCGAAAGGAAGATTAATACCCTATAATATATGATTCGGCATCGGATTATATTGAAAACTACGGTGGATAAAGATGGGCACGCGCAAGATTAGCTAGTTGGTGAGGTAACGGCTCACCAAGGCGACGATCTTTAGGGGGCCTGAGAGGGTGATCCCCCACACTGGTACTGAGACACGGACCAGACTCCTACGGGAGGCAGCAGTGAGGAATATTGGACAATGGGTGGAAGCCTGATCCAGCCATCCCGCGTGTAGGAAGACGGCCCTATGGGTTGTAAACTACTTTTATCTGGGGATAAACCTACTTACGTGTAAGTAGCTGAAGGTACCAGATGAATAAGCACCGGC…	1.35622	0.116747	0.2082	0.05	0.33	0	Bacteroidetes	Flavobacteriia	Flavobacteriales	Flavobacteriaceae	Elizabethkingia	Elizabethkingia sp. 2-6 chromosome, complete genome	2412	11960	1	0	1	CP039929.1
ASV140	20b3df08cd5fac2be26a2928155bab69	M10D5GC15	GGCGAACGGGTGAGTAATGTATCGGAACGTGCCTAGTAGCGGGGGATAACTACGCGAAAGCGTAGCTAATACCGCATACGCCCTACGGGGGAAAGCAGGGGATCGCAAGACCTTGCACTATTAGAGCGGCCGATATCGGATTAGCTAGTTGGTGGGGTAACGGCTCACCAAGGCGACGATCCGTAGCTGGTTTGAGAGGACGACCAGCCACACTGGGACTGAGACACGGCCCAGACTCCTACGGGAGGCAGCAGTGGGGAATTTTGGACAATGGGGGAAACCCTGATCCAGCCATCCCGCGTGTGCGATGAAGGCCTTCGGGTTGTAAAGCACTTTTGGCAGGAAAGAAACGTCATGGGTTAATACCCCGTGAAACTGACGGTACCTGCAGAATAAGCA…	0.482556	0.0875606	0.354134	0.01	0	0	Proteobacteria	Betaproteobacteria	Burkholderiales	Alcaligenaceae	Achromobacter	Achromobacter sp. strain SD19L 16S ribosomal RNA gene, partial sequence	2435	2435	1	0	1	MN647627.1
		M10D5GC19	CCCACTCCCATGGTGTGACGGGCGGTGTGTACAAGACCCGGGAACGTATTCACCGCGACATGCTGATCCGCGATTACTAGCGATTCCGACTTCACGCAGTCGAGTTGCAGACTGCGATCCGGACTACGATCGGGTTTCTGGGATTGGCTCCCCCTCGCGGGTTGGCGACCCTCTGTCCCGACCATTGTATGACGTGTGAAGCCCTACCCATAAGGGCCATGAGGACTTGACGTCATCCCCACCTTCCTCCGGTTTGTCACCGGCAGTCTCATTAGAGTGCCCTTTCGTAGCAACTAATGACAAGGGTTGCGCTCGTTGCGGGACTTAACCCAACATCTCACGACACGAGCTGACGACAGCCATGCAGCACCTGTGTTCCGSTTCTCTTGCGAGCACTTC…	0.375538	0.0914522	0.299652	0.02	0	0	Proteobacteria	Betaproteobacteria	Burkholderiales	Alcaligenaceae	Achromobacter	Achromobacter sp. strain SD19L 16S ribosomal RNA gene, partial sequence	2431	2431	1	0	0.9992	MN647627.1
ASV155	2743823e7602e70cfa467627e69d2774	M03D5C19	TAACGCGTGGGAATCTACCCTTTTCTACGGAATAACGCAGGGAAACTTGTGCTAATACCGTATGTGTCCTTCGGGAGAAAGATTTATCGGGAAAGGATGAGCCCGCGTTGGATTAGCTAGTTGGTGGGGTAAAGGCCTACCAAGGCGACGATCCATAGCTGGTCTGAGAGGATGATCAGCCACATTGGGACTGAGACACGGCCCAAACTCCTACGGGAGGCAGCAGTGGGGAATATTGGACAATGGGCGCAAGCCTGATCCAGCCATGCCGCGTGAGTGATGAAGGCCCTAGGGTTGTAAAGCTCTTTCACCGGAGAAGATAATGACGGTATCCGGAGAAGAAGCCCCGGCTAACTTCGTGCCAGCAGCCGCGGTAATACGAAGGGGGCTAGCGTTGTT…	0.626545	0.13426	0.457261	0	0	0	Proteobacteria	Alphaproteobacteria	Rhizobiales	Rhizobiaceae	Rhizobium	Rhizobium leucaenae strain CPAO 5.1F 16S ribosomal RNA gene, partial sequence	2338	2338	1	0	1	KY971007.1
		M03D6GC30	CAACTCCCATGGTGTGACGGGCGGTGTGTACAAGGCCCGGGAACGTATTCACCGCGGCATGCTGATCCGCGATTACTAGCGATTCCAACTTCATGCACTCGAGTTGCAGAGTGCAATCCGAACTGAGATGGCTTTTGGAGATTAGCTCACACTCGCGTGCTCGCTGCCCACTGTCACCACCATTGTAGCACGTGTGTAGCCCAGCCCGTAAGGGCCATGAGGACTTGACGTCATCCCCACCTTCCTCTCGGCTTATCACCGGCAGTCCCCTTAGAGTGCCCAACTAAATGCTGGCAACTAAGGGCGAGGGTTGCGCTCGTTGCGGGACTTAACCCAACATCTCACGACACGAGCTGACGACAGCCATGCAGCACCTGTCTCTGCGCCACCGAAGTGGAC…	0.548713	0.0564279	0.2082	0.01	0	0	Proteobacteria	Alphaproteobacteria	Rhizobiales	Rhizobiaceae	Rhizobium	Rhizobium leucaenae strain CPAO 5.1F 16S ribosomal RNA gene, partial sequence	2337	2337	1	0	1	KY971007.1
		M09D5C26	TGAGTAACGCGTGGGAATCTACCCTTTTCTACGGAATAACGCAGGGAAACTTGTGCTAATACCGTATGTGTCCTTCGGGAGAAAGATTTATCGGGAAAGGATGAGCCCGCGTTGGATTAGCTAGTTGGTGGGGTAAAGGCCTACCAAGGCGACGATCCATAGCTGGTCTGAGAGGATGATCAGCCACATTGGGACTGAGACACGGCCCAAACTCCTACGGGAGGCAGCAGTGGGGAATATTGGACAATGGGCGCAAGCCTGATCCAGCCATGCCGCGTGAGTGATGAAGGCCCTAGGGTTGTAAAGCTCTTTCACCGGAGAAGATAATGACGGTATCCGGAGAAGAAGCCCCGGCTAACTTCGTGCCAGCAGCCGCGGTAATACGAAGGGGGCTAGCGT…	0.819178	0.264628	0.51758	0	0	0	Proteobacteria	Alphaproteobacteria	Rhizobiales	Rhizobiaceae	Rhizobium	Rhizobium sp. strain UFLA01-828 16S ribosomal RNA gene, partial sequence	2344	2344	1	0	1	KY713253.1
		M09D5GC06	CCAACTCCCATGGTGTGACGGGCGGTGTGTACAAGGCCCGGGAACGTATTCACCGCGGCATGCTGATCCGCGATTACTAGCGATTCCAACTTCATGCACTCGAGTTGCAGAGTGCAATCCGAACTGAGATGGCTTTTGGAGATTAGCTCACACTCGCGTGCTCGCTGCCCACTGTCANCACCATTGTAGCACGTGTGTAGCCCAGCCCGTAAGGGCCATGAGGACTTGACGTCATCCCCACCTTCCTCTCGGCTTATCACCGGCAGTCCCCTTAGAGTGCCCAACTAAATGCTGGCAACTAAGGGCGAGGGTTGCGCTCGTTGCGGGACTTAACCCAACATCTCACGACACGAGCTGACGACAGCCATGCAGCACCTGTCTCTGCGCCACCGAAGTGGA…	0.937871	0.136205	0.309381	0	0	0	Proteobacteria	Alphaproteobacteria	Rhizobiales	Rhizobiaceae	Rhizobium	Rhizobium sp. strain UFLA01-828 16S ribosomal RNA gene, partial sequence	2335	2335	1	0	0.9992	KY713253.1
ASV177	2dbd50791610acb10e6ab93a35bb7d00	M03D5C31	CCGACTTTCATGGCTTGACGGGCGGTGTGTACAAGGTCCGGGAACGTATTCACCGTATCATTGCTGATATACGATTACTAGCGATTCCAGCTTCATGAGGTCGAGTTGCAGACCTCAATCCGAACTGAGATAGAGTTTTTGAGATTAGCAGCTTGTTACCAAGTAGCAGCCCTTTGTCTCTACCATTGTAGCACGTGTGTAGCCCTGGGCATAAAGGCCATGATGACTTGACATCATCCCCTCCTTCCTCGCGTCTTACGACGGCAGTTTCACTAGAGTTCCCACCATTACGTGCTGGCAACTAGTGATAGGGGTTGCGCTCGTTGCGGGACTTAACCCAACACCTCACGGCACGAGCTGACGACAGCCATGCAGCACCTTACAGACTGTGTATTGCTA…	6.75968	0.655732	0.583737	0.03	0.06	0	Bacteroidetes	Sphingobacteriia	Sphingobacteriales	Chitinophagaceae	Chitinophaga	Chitinophaga dinghuensis strain DHOC24 16S ribosomal RNA, partial sequence	2398	2398	1	0	0.9939	NR_145914.1
		M03D5C41	GGCGACCGGCAAACGGGTGCGGAACACGTACGCAACCTTCCTTCAAGCGGGGAATAGCCCAGAGAAATTTGGATTAATACCCCATAAGAATGTAGTCTGGCATCAGATAGCATTTAAAGATTTATCACTTGAAGATGGGCGTGCGTCTGATTAGGTAGTTGGTGAGGTAACGGCTCACCAAGCCGACGATCAGTAACTGGCGTGAGAGCGCGACCAGTCACACGGGCACTGAGACACGGGCCCGACTCCTACGGGAGGCAGCAGTAAGGAATATTGGTCAATGGACGCAAGTCTGAACCAGCCATGCCGCGTGGAGGATGAAGGCCCTCTGGGTTGTAAACTTCTTTTATCTGGGACGAAACACTTCTTTTCTAAGGAGCTTGACGGTACCAGAGGAAT…	3.37984	0.858094	0.79972	0.01	0.18	0	Bacteroidetes	Sphingobacteriia	Sphingobacteriales	Chitinophagaceae	Chitinophaga	Chitinophaga dinghuensis strain DHOC24 16S ribosomal RNA, partial sequence	2386	2386	1	0	0.9939	NR_145914.1
ASV206	38c27ceaed634984c1225a82648cf571	M07D5C24	CCACTCCCATGGTGTGACGGGCGGTGTGTACAAGGCCCGGGAACGTATTCACCGCGACATTCTGATTCGCGATTACTAGCGATTCCGACTTCACGCAGTCGAGTTGCAGACTGCGATCCGGACTACGATCGGTTTTATGGGATTAGCTCCACCTCGCGGCTTGGCAACCCTTTGTACCGACCATTGTAGCACGTGTGTAGCCCAGGCCGTAAGGGCCATGATGACTTGACGTCATCCCCACCTTCCTCCGGTTTGTCACCGGCAGTCTCCTTAGAGTGCCCACCATAACGTGCTGGTAACTAAGGACAAGGGTTGCGCTCGTTACGGGACTTAACCCAACATCTCACGACACGAGCTGACGACAGCCATGCAGCACCTGTCTCAATGCTCCCGAAGGCA…	0.509797	1.15775	4.34106	0.01	0.09	0	Proteobacteria	Gammaproteobacteria	Pseudomonadales	Pseudomonadaceae	Pseudomonas	Pseudomonas protegens strain IR23 16S ribosomal RNA gene, partial sequence	2447	2447	1	0	1	KJ396807.1
		M07D5C33	ACTCCCATGGTGTGNNGGGCGGTGTGTACAAGGCCCGGGAACGTATTCACCGCGACATTCTGATTCGCGATTACTAGCGATTCCGACTTCACGCAGTCGAGTTGCAGACTGCGATCCGGACTACGATCGGTTTTATGGGATTAGCTCCACCTCGCGGCTTGGCAACCCTTTGTACCGACCATTGTAGCACGTGTGTAGCCCAGGCCGTAAGGGCCATGATGACTTGACGTCATCCCCACCTTCCTCCGGTTTGTCACCGGCAGTCTCCTTAGAGTGCCCACCATAACGTGCTGGTAACTAAGGACAAGGGTTGCGCTCGTTACGGGACTTAACCCAACATCTCACGACACGAGCTGACGACAGCCATGCAGCACCTGTCTCAATGCTCCCGAAGGCACC…	0.387212	3.38568	13.9688	0.01	0.09	0	Proteobacteria	Gammaproteobacteria	Pseudomonadales	Pseudomonadaceae	Pseudomonas	Pseudomonas protegens strain IR23 16S ribosomal RNA gene, partial sequence	2431	2431	1	0	0.9985	KJ396807.1
ASV218	3cd9ce63f826137d18ca1a11155a21ad	M03D5C39	CCGACTTTCATGACTTGACGGGCGGTGTGTACAAGGCCCGGGAACGTATTCACCGCAGCGTTGCTGATCTGCGATTACTAGCGACTCCGACTTCATGAGGTCGAGTTGCAGACCTCAATCCGAACTGAGACCGGCTTTTTGGGATTCGCTCCACCTTGCGGTATTGCAGCCCTTTGTACCGGCCATTGTAGCATGCGTGAAGCCCAAGACATAAGGGGCATGATGATTTGACGTCATCCCCACCTTCCTCCGAGTTGACCCCGGCAGTCTCCTATGAGTTCCCACCATTACGTGCTGGCAACATAGAACGAGGGTTGCGCTCGTTGCGGGACTTAACCCAACATCTCACGACACGAGCTGACGACAACCATGCACCACCTGTTTACGAGTGTCCAAAGA…	0.815286	0.311327	0.856148	0	0	0	Actinobacteria	Actinobacteria	Actinomycetales	Microbacteriaceae	Leifsonia	Leifsonia naganoensis strain RE3-4 16S ribosomal RNA gene, partial sequence	2414	2414	1	0	1	KT934312.1
ASV280	4d72007c70f4abc0bf9e8fe8b826d07d	M10D5GC01	GACGAGTGGCGGACGGGTGAGTAATGTCTGGGAAACTGCCCGATGGAGGGGGATAACTACTGGAAACGGTAGCTAATACCGCATAACGTCGCAAGACCAAAGAGGGGGACCTTCGGGCCTCTTGCCATCGGATGTGCCCAGATGGGATTAGCTAGTAGGTGGGGTAACGGCTCACCTAGGCGACGATCCCTAGCTGGTCTGAGAGGATGACCAGCCACACTGGAACTGAGACACGGTCCAGACTCCTACGGGAGGCAGCAGTGGGGAATATTGCACAATGGGCGCAAGCCTGATGCAGCCATGCCGCGTGTATGAAGAAGGCCTTCGGGTTGTAAAGTACTTTCAGCGAGGAGGAAGGTGTTGTGGTTAATAACCGCAGCAATTGACGTTACTCGCAGA…	0.414453	0.0408616	0.324947	0.03	0	0	Proteobacteria	Gammaproteobacteria	Enterobacteriales	Enterobacteriaceae	Citrobacter	Citrobacter sp. strain 329-b pink 16S ribosomal RNA gene, partial sequence	2438	2438	1	0	0.994	MN208169.1
		M10D5GC03	GTGACGAGTGGCGGACGGGTGAGTAATGTCTGGGAAACTGCCCGATGGAGGGGGATAACTACTGGAAACGGTAGCTAATACCGCATAACGTCGCAAGACCAAAGAGGGGGACCTTCGGGCCTCTTGCCATCGGATGTGCCCAGATGGGATTAGCTAGTAGGTGGGGTAACGGCTCACCTAGGCGACGATCCCTAGCTGGTCTGAGAGGATGACCAGCCACACTGGAACTGAGACACGGTCCAGACTCCTACGGGAGGCAGCAGTGGGGAATATTGCACAATGGGCGCAAGCCTGATGCAGCCATGCCGCGTGTATGAAGAAGGCCTTCGGGTTGTAAAGTACTTTCAGCGAGGAGGAAGGTGTTGTGGTTAATAACCGCAGCAATTGACGTTACTCGCA…	0.566225	0.112856	0.515635	0.01	0.01	0	Proteobacteria	Gammaproteobacteria	Enterobacteriales	Enterobacteriaceae	Citrobacter	Citrobacter sp. strain 329-b pink 16S ribosomal RNA gene, partial sequence	2436	2436	1	0	0.9948	MN208169.1
ASV340	5b6f8fbabd1b7998dbb4a567c9f07876	M07D5GC17	CCATGGCTTGACGGGCGGTGTGTACAAGGCCCGGGAACGTATTCACCGCGTCATTGCTGATACGCGATTACTAGCGAATCCAACTTCACGGGGTCGAGTTGCAGACCCCGATCCGAAATGTGAACGGCTTTTTGAGATTGGCATGATATTGCTATCTAGCTGCCCTCTGTACCGTCCATTGTAGCACGTGTGTAGCCCCGGACGTAAGGGCCATGATGACTTGACGTCGTCCCCTCCTTCCTCTCTGTTTGCACAGGCAGTCTGTCTAGAGTCCCCACCATTACGTGCTGGCAACTAGACATAGGGGTTGCGCTCGTTGCGGGACTTAACCCAACACCTCACGGCACGAGCTGACGACAGCCATGCAGCACCTAGTTTCGTGTCCCGAAGGACGCACCC…	6.02806	0.400833	0.632382	0.01	0.01	0	Bacteroidetes	Sphingobacteriia	Sphingobacteriales	Sphingobacteriaceae	Nubsella	Pedobacter sp. strain CM134L-2 16S ribosomal RNA gene, partial sequence	2374	2374	1	0	0.9946	MH100682.1
ASV359	617cf360b182edce2e0f38a88b81a6f7	M03D5C16	CGAGTGGCGAACGGGTGAGTAATGCGTCGGAACGTGCCGAGTAGTGGGGGATAACTATCCGAAAGGATAGCTAATACCGCATACGCTTTGAGAAGGAAAGCAGGGGATCTTAAGACCTTGCGCTATTCGAGCGGCCGACGTCTGATTAGCTAGTTGGTGAGGTAAGAGCTCACCAAGGCGACGATCAGTAGCGGGTCTGAGAGGATGATCCGCCACACTGGGACTGAGACACGGCCCAGACTCCTACGGGAGGCAGCAGTGGGGAATTTTGGACAATGGGCGCAAGCCTGATCCAGCCATGCCGCGTGTCTGAAGAAGGCCTTCGGGTTGTAAAGGACTTTTGTCAGGGAGGAAATCCCTAAGGTTAATACCCTTGGGGGATGACAGTACCTGAAGAAT…	0.352188	0.138151	0.159555	0.01	0	0	Proteobacteria	Betaproteobacteria	Neisseriales	Neisseriaceae	Aquitalea	Aquitalea magnusonii strain V_G_AN-2 16S ribosomal RNA gene, partial sequence	2455	2455	1	0	0.9992	KJ186932.1
		M05D5C20	TCACTCCCATGGTGTGACGGGCGGTGTGTACAAGACCCGGGAACGTATTCACCGCGGCATGCTGATCCGCGATTACTAGCGATTCCGACTTCACGCACTCGAGTTGCAGAGTGCGATCCGGACTACGATCGGTTTTATGAGATTGGCTCCACCTCGCGGCTTCGCGACCCTCTGTACCGACCATTGTATGACGTGTGAAGCCCTGGTCATAAGGGCCATGAGGACTTGACGTCATCCCCACCTTCCTCCGGTTTGTCACCGGCAGTCCCATTAGAGTGCTCAACTAAATGGTAGCAACTAATGGCAAGGGTTGCGCTCGTTGCGGGACTTAACCCAACATCTCACGACACGAGCTGACGACAGCCATGCAGCACCTGTGTTACGGCTCTCTTTCGAGCA…	0.51758	0.182904	0.431966	0.02	0	0	Proteobacteria	Betaproteobacteria	Neisseriales	Neisseriaceae	Aquitalea	Aquitalea magnusonii strain H_G_AN-2 16S ribosomal RNA gene, partial sequence	2444	2444	1	0	1	KJ186927.1
ASV371	63afe8e6aac58bf0d670a82ca5bc574c	M10D5C01	ACGAGCGGCGGACGGGTGAGTAATGTCTGGGAAACTGCCCGATGGAGGGGGATAACTACTGGAAACGGTAGCTAATACCGCATAACGTCTTCGGACCAAAGTGGGGGACCTTCGGGCCTCACACCATCGGATGTGCCCAGATGGGATTAGCTAGTAGGTGAGGTAATGGCTCACCTAGGCGACGATCCCTAGCTGGTCTGAGAGGATGACCAGCCACACTGGAACTGAGACACGGTCCAGACTCCTACGGGAGGCAGCAGTGGGGAATATTGCACAATGGGCGCAAGCCTGATGCAGCCATGCCGCGTGTGTGAAGAAGGCCTTCGGGTTGTAAAGCACTTTCAGCGAGGAGGAAGGGTTCGGTGTTAATAGCACCGTTCATTGACGTTACTCGCAGAA…	3.94606	0.14788	0.743292	0.01	0	0	Proteobacteria	Gammaproteobacteria	Enterobacteriales	Enterobacteriaceae	Serratia	Serratia fonticola strain J0f19 16S ribosomal RNA gene, partial sequence	2444	2444	1	0	0.9992	MK737095.1
		M10D5GC09	ACGAGCGGCGGACGGGTGAGTAATGTCTGGGAAACTGCCCGATGGAGGGGGATAACTACTGGAAACGGTAGCTAATACCGCATAACGTCTTCGGACCAAAGTGGGGGACCTTCGGGCCTCACACCATCGGATGTGCCCAGATGGGATTAGCTAGTAGGTGAGGTAATGGCTCACCTAGGCGACGATCCCTAGCTGGTCTGAGAGGATGACCAGCCACACTGGAACTGAGACACGGTCCAGACTCCTACGGGAGGCAGCAGTGGGGAATATTGCACAATGGGCGCAAGCCTGATGCAGCCATGCCGCGTGTGTGAAGAAGGCCTTCGGGTTGTAAAGCACTTTCAGCGAGGAGGAAGGGTTCGGTGTTAATAGCACCGTTCATTGACGTTACTCGCAGAA…	1.59749	0.0681027	0.307435	0	0.01	0	Proteobacteria	Gammaproteobacteria	Enterobacteriales	Enterobacteriaceae	Serratia	Serratia fonticola strain J0f19 16S ribosomal RNA gene, partial sequence	2444	2444	1	0	0.9992	MK737095.1
ASV406	6d833a0874400d99502fbd678531f2f4	M09D5C28	GGTGGCGAGTGGCGGACGGGTGAGTAATGCATCGGGATCTACCCAAACGTGGGGGATAACGTAGGGAAACTTACGCTAATACCGCATACGTCCTATGGGAGAAAGCGGGGGATCTTCGGACCTCGCGCGGTTGGACGAACCGATGTGCGATTAGCTAGTTGGTGAGGTAATGGCTCACCAAGGCGACGATCGCTAGCTGGTCTGAGAGGATGATCAGCCACACTGGGACTGAGACACGGCCCAGACTCCTACGGGAGGCAGCAGTGGGGAATATTGGACAATGGGCGCAAGCCTGATCCAGCAATGCCGCGTGTGTGAAGAAGGCCTTCGGGTTGTAAAGCACTTTTATCAGGAGCGAAACGCTGTCGATTAATACTCGGCGGAACTGACGGTACCTGA…	1.55148	6.94083	38.5101	0.43	0.33	0	Proteobacteria	Gammaproteobacteria	Xanthomonadales	Xanthomonadaceae	Dyella	Dyella sp. strain PU-H 16S ribosomal RNA gene, partial sequence	2405	2405	1	0	0.9925	KU568491.1
ASV408	6f822cdec4de1f76dd5eecff061d7889	M03D5C18	GCGCACGGGTGCGTAACGCGTATGCAACCTACCTTAATCAGGGGGATAGCCCGAAGAAATTCGGATTAACACCGCATAAAATCACAGAATAGCATTATTCAATGATCAAATATTTATAGGATTAAGATGGGCATGCGTGTCATTAGCTAGTTGGCGGGGTAACGGCCCACCAAGGCGACGATGACTAGGGGATCTGAGAGGATGACCCCCCACACTGGTACTGAGACACGGACCAGACTCCTACGGGAGGCAGCAGTAAGGAATATTGGTCAATGGAGGCAACTCTGAACCAGCCATGCCGCGTGCAGGAAGACTGCCCTATGGGTTGTAAACTGCTTTTATCTGGGAATAAACCTATTTACGTGTAGATAGCTGAATGTACCAGAAGAATAAGGATCG…	4.10756	5.71479	0.572063	0.01	0.27	0	Bacteroidetes	Sphingobacteriia	Sphingobacteriales	Sphingobacteriaceae	Pedobacter	Pedobacter nototheniae strain 36B243 16S ribosomal RNA, partial sequence	2405	2405	1	0	0.9985	NR_164976.1
ASV416	73cfe74d48aaf90c86c2a6d95d217941	M07D5C10	ATGGCTTGACGGGCGGTGTGTACAAGGCCCGGGAACGTATTCACCGCGTCATTGCTGATACGCGATTACTAGCGAATCCAACTTCAAGAGGTCGAGTTGCAGACCTCTATCCGAACTGTGATCGGCTTTTTGAGATTGGCATTCCATTGCTGGATAGCTGCCCTCTGTACCGACCATTGTAGCACGTGTGTAGCCCCGGACGTAAGGGCCATGATGACTTGACGTCGTCCCCTCCTTCCTCTCTGTTTGCACAGGCAGTCTGTCTAGAGTCCCCACCTTTACATGCTGGCAACTAGACATAGGGGTTGCGCTCGTTGCGGGACTTAACCCAACACCTCACGGCACGAGCTGACGACAGCCATGCAGCACCTAGTTTCGTGTGATTGCTCACTGTCCCAT…	0.531201	0.0953438	0.352188	0.01	0	0	Bacteroidetes	Sphingobacteriia	Sphingobacteriales	Sphingobacteriaceae	Pedobacter	Nubsella sp. EsD18 16S ribosomal RNA gene, partial sequence	2405	2405	1	0	0.9992	JX879739.1
ASV454	7ead17a076e7b7b419bf50abe7eee3f4	M07D6C08	GGGTGAGTAACGCGTGGGAACGTGCCTTTCGGTTCGGAATAATCCAGGGAAACTTGGACTAATACCGGATACGCCCTTCGGGGGAAAGATTTATCGCCGAAAGATCGGCCCGCGTCTGATTAGCTAGTTGGTGAGGTAAAGGCTCACCAAGGCGACGATCAGTAGCTGGTCTGAGAGGATGATCAGCCACATTGGGACTGAGACACGGCCCAAACTCCTACGGGAGGCAGCAGTGGGGAATATTGGACAATGGGCGCAAGCCTGATCCAGCCATGCCGCGTGAGTGATGAAGGCCTTAGGGTTGTAAAGCTCTTTTGTCCGGGAAGATAATGACTGTACCGGAAGAATAAGCCCCGGCTAACTTCGTGCCAGCAGCCGCGGTAATACGAAGGGGGCTAG…	0.548713	0.239332	0.568171	0.01	0	0	Proteobacteria	Alphaproteobacteria	Rhizobiales	Bradyrhizobiaceae	Bosea	Bosea sp. strain FW305-C-101 16S ribosomal RNA gene, partial sequence	2361	2361	1	0	0.9984	MK402951.2
		M10D6C16	GGTGAGTAACGCGTGGGAACGTGCCTTTCGGTTCGGAATAATCCAGGGAAACTTGGACTAATACCGGATACGCCCTTCGGGGGAAAGATTTATCGCCGAAAGATCGGCCCGCGTCTGATTAGCTAGTTGGTGAGGTAAAGGCTCACCAAGGCGACGATCAGTAGCTGGTCTGAGAGGATGATCAGCCACATTGGGACTGAGACACGGCCCAAACTCCTACGGGAGGCAGCAGTGGGGAATATTGGACAATGGGCGAAAGCCTGATCCAGCCATGCCGCGTGAGTGATGAAGGCCTTAGGGTTGTAAAGCTCTTTTGTCCGGGAAGATAATGACTGTACCGGAAGAATAAGCCCCGGCTAACTTCGTGCCAGCAGCCGCGGTAATACGAAGGGGGCTAGC…	0.671298	0.149826	0.381375	0.02	0	0	Proteobacteria	Alphaproteobacteria	Rhizobiales	Bradyrhizobiaceae	Bosea	Bosea sp. strain FW305-C-101 16S ribosomal RNA gene, partial sequence	2357	2357	1	0	0.9992	MK402951.2
ASV515	90d281aaf588bad4be3327bfc03d6249	M09D5GC11	CACTCCCATGGTGTGACGGGCGGTGTGTACAAGACCCGGGAACGTATTCACCGCGACATGCTGATCCGCGATTACTAGCGATTCCAGCTTCACGCAGTCGAGTTGCAGACTGCGATCCGGACTACGATCGGTTTTCTGGGGTTAGCTCCACCTCGCGGTTTGGCAGCCCTCTGTACCGACCATTGTATGACGTGTGAAGCCCTACCCATAAGGGCCATGAGGACTTGACGTCATCCCCACCTTCCTCCGGTTTGTCACCGGCAGTCTCCTTAGAGTGCTCTTGCGTAGCAACTAAGGACAAGGGTTGCGCTCGTTGCGGGACTTAACCCAACATCTCACGACACGAGCTGACGACAGCCATGCAGCACCTGTGTTACGGTTCTCTTTCGAGCACTCCCA…	5.98225	0.150888	0	0.02	0	0	Proteobacteria	Betaproteobacteria	Burkholderiales	Burkholderiaceae	Pandoraea	Pandoraea sp. strain JS1032 Shell 22_E1 16S ribosomal RNA gene, partial sequence	2403	3394	0.95	0	0.9962	KX507156.1
		M09D6GC01	CACTCCCATGGTGTGACGGGCGGTGTGTACAAGACCCGGGAACGTATTCACCGCGACATGCTGATCCGCGATTACTAGCGATTCCAGCTTCACGCAGTCGAGTTGCAGACTGCGATCCGGACTACGATCGGTTTTCTGGGGTTAGCTCCACCTCGCGGTTTGGCAGCCCTCTGTACCGACCATTGTATGACGTGTGAAGCCCTACCCATAAGGGCCATGAGGACTTGACGTCATCCCCACCTTCCTCCGGTTTGTCACCGGCAGTCTCCTTAGAGTGCTCTTGCGTAGCAACTAAGGACAAGGGTTGCGCTCGTTGCGGGACTTAACCCAACATCTCACGACACGAGCTGACGACAGCCATGCAGCACCTGTGTTACGGTTCTCTTTCGAGCACTCCCA…	0.410562	0.0719943	0.29576	0.02	0	0	Proteobacteria	Betaproteobacteria	Burkholderiales	Burkholderiaceae	Pandoraea	Pandoraea apista strain DSM 16535, complete genome	2420	9614	1	0	0.9977	CP013481.2
ASV568	a26da340960942d894b28559f2430838	M07D5C14	ATGGCTTGACGGGCGGTGTGTACAAGGCCCGGGAACGTATTCACCGGATCATGGCTGATATCCGATTACTAGCGATTCCAGCTTCACGGAGTCGAGTTGCAGACTCCGATCCGAACTGTGACCGGTTTTATAGATTCGCTCCTGGTCACCCAGTGGCTGCTCTCTGTACCGGCCATTGTAGCACGTGTGTAGCCCAAGGCGTAAGGGCCGTGATGATTTGACGTCATCCCCACCTTCCTCACAGTTTGCACTGGCAGTCTTGTTAGAGTTCCCGACTTGACTCGCTGGCAACTAACAACAGGGGTTGCGCTCGTTATAGGACTTAACCTGACACCTCACGGCACGAGCTGACGACAACCATGCAGCACCTTGTAAATTGTCTTGCGAAAGATCTGTTTC…	4.48894	128.784	228.979	0.03	0.21	0.09	Bacteroidetes	Flavobacteriia	Flavobacteriales	Flavobacteriaceae	Flavobacterium	Flavobacterium chilense strain JBRI-MO-0029 16S ribosomal RNA gene, partial sequence	2340	2340	1	0	0.9915	MK302244.1
		M07D5GC01	CCATGGCTTGACGGGCGGTGTGTACAAGGCCCGGGAACGTATTCACCGGATCATGGCTGATATCCGATTACTAGCGATTCCAGCTTCACGGAGTCGAGTTGCAGACTCCGATCCGAACTGTGACCGGTTTTATAGATTCGCTCCTGGTCACCCAGTGGCTGCTCTCTGTACCGGCCATTGTAGCACGTGTGTAGCCCAAGGCGTAAGGGCCGTGATGATTTGACGTCATCCCCACCTTCCTCACAGTTTGCACTGGCAGTCTTGTTAGAGTTCCCGACTTGACTCGCTGGCAACTAACAACAGGGGTTGCGCTCGTTATAGGACTTAACCTGACACCTCACGGCACGAGCTGACGACAACCATGCAGCACCTTGTAAATTGTCTTGCGAAAGATCTGTT…	9.16662	211.06	379.678	0.02	0.09	0.15	Bacteroidetes	Flavobacteriia	Flavobacteriales	Flavobacteriaceae	Flavobacterium	Flavobacterium chilense strain JBRI-MO-0029 16S ribosomal RNA gene, partial sequence	2337	2337	1	0	0.9908	MK302244.1
		M07D5XY2	ATGGCTTGACGGGCGGTGTGTACAAGGCCCGGGAACGTATTCACCGGATCATGGCTGATATCCGATTACTAGCGATTCCAGCTTCACGGAGTCGAGTTGCAGACTCCGATCCGAACTGTGACCGGTTTTATAGATTCGCTCCTGGTCACCCAGTGGCTGCTCTCTGTACCGGCCATTGTAGCACGTGTGTAGCCCAAGGCGTAAGGGCCGTGATGATTTGACGTCATCCCCACCTTCCTCACAGTTTGCACTGGCAGTCTTGTTAGAGTTCCCGACTTGACTCGCTGGCAACTAACAACAGGGGTTGCGCTCGTTATAGGACTTAACCTGACACCTCACGGCACGAGCTGACGACAACCATGCAGCACCTTGTAAATTGTCTTGCGAAAGATCTGTTTC…	4.6446	81.7466	126.751	0.02	0.23	0.06	Bacteroidetes	Flavobacteriia	Flavobacteriales	Flavobacteriaceae	Flavobacterium	Flavobacterium chilense strain JBRI-MO-0029 16S ribosomal RNA gene, partial sequence	2337	2337	1	0	0.9915	MK302244.1
ASV574	a537d8bab85c83b0e74c73c55790324b	M05D5C13	ACCAACTCCCATGGTGTGACGGGCGGTGTGTACAAGGCCCGGGAACGTATTCACCGCGGCATGCTGATCCGCGATTACTAGCGATTCCAACTTCATGCCCTCGAGTTGCAGAGGACAATCCGAACTGAGACGACTTTTAAGGATTAACCCTCTGTAGTCGCCATTGTAGCACGTGTGTAGCCCACCCTGTAAGGGCCATGAGGACTTGACGTCATCCCCACCTTCCTCCGGCTTAGCACCGGCAGTCCCATTAGAGTTCCCAACTAAATGATGGCAACTAATGGCGAGGGTTGCGCTCGTTGCGGGACTTAACCCAACATCTCACGACACGAGCTGACGACAGCCATGCAGCACCTGTGTCCTAGTCCCCGAAGGGAAAGCCAGATCTCTCTGGCGGTC…	0.782208	0.161501	0.716051	0	0	0	Proteobacteria	Alphaproteobacteria	Caulobacterales	Caulobacteraceae	Brevundimonas	Brevundimonas vesicularis strain P8-25 16S ribosomal RNA gene, partial sequence	2305	2305	1	0	1	MN181159.1
		M07D5XY1	ACTCCCATGGTGTGACGGGCGGTGTGTACAAGGCCCGGGAACGTATTCACCGCGGCATGCTGATCCGCGATTACTAGCGATTCCAACTTCATGCCCTCGAGTTGCAGAGGACAATCCGAACTGAGACGACTTTTAAGGATTAACCCTCTGTAATCGCCATTGTAGCACGTGTGTAGCCCACCCTGTAAGGGCCATGAGGACTTGACGTCATCCCCACCTTCCTCCGGCTTAGCACCGGCAGTCCCATTAGAGTTCCCAACTAAATGATGGCAACTAATGGCGAGGGTTGCGCTCGTTGCGGGACTTAACCCAACATCTCACGACACGAGCTGACGACAGCCATGCAGCACCTGTGTCCTAGTCCCCGAAGGGAAAGCCAGATCTCTCTGGCGGTCCNAG…	1.58387	0.0525364	0.299652	0.01	0	0	Proteobacteria	Alphaproteobacteria	Caulobacterales	Caulobacteraceae	Brevundimonas	Brevundimonas vesicularis strain P8-25 16S ribosomal RNA gene, partial sequence	2242	2242	1	0	0.9904	MN181159.1
ASV589	a8f4dc7d191848709966aa2ab1b26d3a	M03D5GC02	ACTCACTCCCATGGTGTGACGGGCGGTGTGTACAAGACCCGGGAACGTATTCACCGCAGCATGCTGATCTGCGATTACTAGCGATTCCGACTTCACGCACTCGAGTTGCAGAGTGCGATCCGGACTACGATCGGTTTTCTGAGATTGGCACCACCTCGCGGCTTAGCGACCCTCTGTACCGACCATTGTATGACGTGTGAAGCCCTGCTCATAAGGGCCATGAGGACTTGACGTCATCCCCACCTTCCTCCGGTTTGTCACCGGCAGTCCCATTAGAGTGCCCAACTTAATGATGGCAACTAATGGCAAGGGTTGCGCTCGTTGCGGGACTTAACCCAACATCTCACGACACGAGCTGACGACAGCCATGCAGCACCTGTGTTACGGCTCCCTTTCGGG…	253.838	334.359	596.84	0.62	0.93	0.23	Proteobacteria	Betaproteobacteria	Neisseriales	Neisseriaceae	Chromobacterium	Chromobacterium sp. MWU2599 16S ribosomal RNA gene, partial sequence	2313	2313	1	0	0.9819	KJ576862.1
ASV681	ca8c1cfd11ff0a6977f6772630a85de3	M05D5GC01	GTGGCGAACGGGTGAGTAATGCGTCGGAACGTGCCGAGTAGTGGGGGATAACTATCCGAAAGGATAGCTAATACCGCATACGCTTTGAGAAGGAAAGCAGGGGATCTTAGGACCTTGCGCTATTCGAGCGGCCGACGTCTGATTAGCTAGTTGGTGAGGTAAAGGCTCACCAAGGCATCGATCAGTAGCGGGTCTGAGAGGATGATCCGCCACACTGGGACTGAGACACGGCCCAGACTCCTACGGGAGGCAGCAGTGGGGAATTTTGGACAATGGGCGCAAGCCTGATCCAGCCATGCCGCGTGTCTGAAGAAGGCCTTCGGGTTGTAAAGGACTTTTGTCAGGGAGGAAATCCCTAGCGCTAATATCGCTGGGGGATGACAGTACCTGAAGAATAAG…	0.363863	0.142043	0.35608	0.02	0	0	Proteobacteria	Betaproteobacteria	Neisseriales	Neisseriaceae	Aquitalea	Aquitalea sp. USM4 chromosome, complete genome	2442	19428	1	0	1	CP029539.1
		M10D5GC05	CGCTGACGAGTGGCGAACGGGTGAGTAATGCGTCGGAACGTGCCGAGTAGTGGGGGATAACTATCCGAAAGGATAGCTAATACCGCATACGCTTTGAGAAGGAAAGCAGGGGATCTTAAGACCTTGCGCTATTCGAGCGGCCGACGTCTGATTAGCTAGTTGGTGAGGTAAAGGCTCACCAAGGCATCGATCAGTAGCGGGTCTGAGAGGATGATCCGCCACACTGGGACTGAGACACGGCCCAGACTCCTACGGGAGGCAGCAGTGGGGAATTTTGGACAATGGGCGCAAGCCTGATCCAGCCATGCCGCGTGTCTGAAGAAGGCCTTCGGGTTGTAAAGGACTTTTGTCAGGGAGGAAATCCCTAGCGCTAATATCGCTGGGGGATGACAGTACCTG…	0.784154	0.251007	0.768587	0.01	0	0	Proteobacteria	Betaproteobacteria	Neisseriales	Neisseriaceae	Aquitalea	Aquitalea sp. USM4 chromosome, complete genome	2462	19657	1	0	0.9993	CP029539.1
ASV688	cc3cdd2ff9769ffe23e1c9cb097e0af8	M03D5GC21	AAACCCGCTCCCATGGTGTGACGGGCGGTGTGTACAAGACCCGGGAACGTATTCACCGCGACATGCTGATCCGCGATTACTAGCGATTCCAACTTCATGGAGTCGAGTTGCAGACTCCAATCCGGACTACGATACACTTTCTGGGATTAGCTCCCCCTCGCGGGTTGGCGGCCCTCTGTATGTACCATTGTATGACGTGTGAAGCCCTACCCATAAGGGCCATGAGGACTTGACGTCATCCCCACCTTCCTCCGGTTTGTCACCGGCAGTCTCATTAGAGTGCCCTTTCGTAGCAACTAATGACAAGGGTTGCGCTCGTTGCGGGACTTAACCCAACATCTCACGACACGAGCTGACGACAGCCATGCAGCACCTGTGTGATGGTTCTCTTTCGAGCAC…	0.381375	0.0603195	0.39305	0.02	0	0	Proteobacteria	Betaproteobacteria	Burkholderiales	Oxalobacteraceae	Herbaspirillum	Herbaspirillum frisingense strain 203 16S ribosomal RNA gene, partial sequence	2446	2446	1	0	1	MH910307.1
ASV698	d007cee006889a1090c2d5bfb35a1953	M05D5C18	TCACTCCCATGGTGTGACGGGCGGTGTGTACAAGACCCGGGAACGTATTCACCGCGGCATGCTGATCCGCGATTACTAGCGATTCCGACTTCACGCACTCGAGTTGCAGAGTGCGATCCGGACTACGATCGGTTTTATGAGATTGGCTCCACCTCGCGGCTTCGCGACCCTCTGTACCGACCATTGTATGACGTGTGAAGCCCTGGTCATAAGGGCCATGAGGACTTGACGTCATCCCCACCTTCCTCCGGTTTGTCACCGGCAGTCCCATTAGAGTGCTCAACTAAATGGTAGCAACTAATGGCAAGGGTTGCGCTCGTTGCGGGACTTAACCCAACATCTCACGACACGAGCTGACGACAGCCATGCAGCACCTGTGTTACAGCTCCCTTTCGGGCA…	0.371646	0.120639	0.297706	0.03	0	0	Proteobacteria	Betaproteobacteria	Neisseriales	Neisseriaceae	Aquitalea	Aquitalea magnusonii strain TRO-001DR8 16S ribosomal RNA, partial sequence	2440	2440	1	0	1	NR_043475.1
		M07D5GC11	CACTCCCATGGTGTGACGGGCGGTGTGTACAAGACCCGGGAACGTATTCACCGCGGCATGCTGATCCGCGATTACTAGCGATTCCGACTTCACGCACTCGAGTTGCAGAGTGCGATCCGGACTACGATCGGTTTTATGAGATTGGCTCCACCTCGCGGCTTCGCGACCCTCTGTACCGACCATTGTATGACGTGTGAAGCCCTGGTCATAAGGGCCATGAGGACTTGACGTCATCCCCACCTTCCTCCGGTTTGTCACCGGCAGTCCCATTAGAGTGCTCAACTGAATGGTAGCAACTAATGGCAAGGGTTGCGCTCGTTGCGGGACTTAACCCAACATCTCACGACACGAGCTGACGACAGCCATGCAGCACCTGTGTTACGGCTCCCTTTCGGGCAC…	0.778316	0.266573	0.542876	0.01	0	0	Proteobacteria	Betaproteobacteria	Neisseriales	Neisseriaceae	Aquitalea	Aquitalea magnusonii strain TRO-001DR8 16S ribosomal RNA, partial sequence	2414	2414	1	0	0.9962	NR_043475.1
ASV707	d32e579b3ae7b2aae8d5bf9f027c29af	M10D5GC10	ACGAGTGGCGAACGGGTGAGTAATACATCGGAACGTGCCCAGTCGTGGGGGATAACTACTCGAAAGAGTAGCTAATACCGCATACGATCTGAGGATGAAAGCGGGGGACCTTCGGGCCTCGCGCGATTGGAGCGGCCGATGGCAGATTAGGTAGTTGGTGGGATAAAAGCTTACCAAGCCGACGATCTGTAGCTGGTCTGAGAGGACGACCAGCCACACTGGGACTGAGACACGGCCCAGACTCCTACGGGAGGCAGCAGTGGGGAATTTTGGACAATGGGCGAAAGCCTGATCCAGCAATGCCGCGTGCAGGATGAAGGCCTTCGGGTTGTAAACTGCTTTTGTACGGAACGAAAAAGCTTCTCCTAATACGAGAGGCCCATGACGGTACCGTAAGAA…	0.470881	0.132314	0.323001	0	0	0	Proteobacteria	Betaproteobacteria	Burkholderiales	Comamonadaceae	Delftia	Delftia acidovorans isolate ANG1, complete genome	2449	12248	1	0	1	CP019171.1
		M10D5GC11	GACGAGTGGCGAACGGGTGAGTAATACATCGGAACGTGCCCAGTCGTGGGGGATAACTACTCGAAAGAGTAGCTAATACCGCATACGATCTGAGGATGAAAGCGGGGGACCTTCGGGCCTCGCGCGATTGGAGCGGCCGATGGCAGATTAGGTAGTTGGTGGGATAAAAGCTTACCAAGCCGACGATCTGTAGCTGGTCTGAGAGGACGACCAGCCACACTGGGACTGAGACACGGCCCAGACTCCTACGGGAGGCAGCAGTGGGGAATTTTGGACAATGGGCGAAAGCCTGATCCAGCAATGCCGCGTGCAGGATGAAGGCCTTCGGGTTGTAAACTGCTTTTGTACGGAACGAAAAAGCTTCTCCTAATACGAGAGGCCCATGACGGTACCGTAAGA…	0.682973	0.11091	0.684918	0	0	0	Proteobacteria	Betaproteobacteria	Burkholderiales	Comamonadaceae	Delftia	Delftia acidovorans isolate ANG1, complete genome	2468	12341	1	0	1	CP019171.1
ASV726	d66cecf6c25c6b75a33c691faa11179b	M09D5GC07	CCACTCCCATGGTGTGACGGGCGGTGTGTACAAGACCCGGGAACGTATTCACCGCGGCATGCTGATCCGCGATTACTAGCGATTCCAGCTTCACGCAGTCGAGTTGCAGACTGCGATCCGGACTACGATCGGTTTTCTGGGATTGGCTCCACCTCGCGGCTTGGCAACCCTCTGTTCCGACCATTGTATGACGTGTGAAGCCCTACCCATAAGGGCCATGAGGACTTGACGTCATNNCCACCTTCCTCCGGTTTGTCACCGGCAGTCTCCCTGGAGTGCTCTTGCGTAGCAACTAGGGACAAGGGTTGCGCTCGTTGCGGGACTTAACCCAACATCTCACGACACGAGCTGACGACAGCCATGCAGCACCTGTGTTACGGCTCCCTTTCGGGCACATCC…	0.721888	0.344405	0.717997	0	0	0	Proteobacteria	Betaproteobacteria	Burkholderiales	Burkholderiaceae	Burkholderia	Burkholderia sp. enrichment culture clone F45_07a_B 16S ribosomal RNA gene, partial sequence	2401	2401	1	0	0.9962	GQ306176.1
ASV793	e8bb6406c26e82601389be2af0094397	M10D5C22	CGGCGCACGGGTGCGTAACGCGTATGCAACCTACCCTTTTCTGGGGGATAGCCCGAAGAAATTCGGATTAATACCGCATAAGACCACGACACGGCATCGTGACGGGGTCAAACATTTATGGGAGAAGGATGGGCATGCGTGCCATTAGCTAGTTGGCGGGGTAACGGCCCACCAAGGCGACGATGGCTAGGGGATCTGAGAGGATGGCCCCCCACACTGGTACTGAGACACGGACCAGACTCCTACGGGAGGCAGCAGTAAGGAATATTGGTCAATGGAGGCAACTCTGAACCAGCCATGCCGCGTGCAGGAAGACGGCCCTCTGGGTTGTAAACTGCTTTTATCCGGGAATAAACCTATCTACGTGTAGATAGCTGAATGTACCGGAGGAATAAGGAT…	0.381375	0.126476	0.328839	0.01	0	0	Bacteroidetes	Sphingobacteriia	Sphingobacteriales	Sphingobacteriaceae	Pedobacter	Pedobacter sp. strain CM134L-2 16S ribosomal RNA gene, partial sequence	2294	2294	1	0	0.9832	MH100682.1
ASV815	eee283d6984c1b32fdba53e16f71a997	M07D5GC13	CTCACTCCCATGGTGTGACGGGCGGTGTGTACAAGACCCGGGAACGTATTCACCGCAGCATGCTGATCTGCGATTACTAGCGATTCCGACTTCACGCACTCGAGTTGCAGAGTGCGATCCGGACTACGATCGGTTTTATGAGATTGGCTCCACCTCGCGGCTTGGCTACCCTCTGTACCGACCATTGTATGACGTGTGAAGCCCTGGTCATAAGGGCCATGAGGACTTGACGTCATCCCCACCTTCCTCCGGTTTGTCACCGGCAGTCCCATTAGAGTGCCCAACTTAATGATGGCAACTAATGGCAAGGGTTGCGCTCGTTGCGGGACTTAACCCAACATCTCACGACACGAGCTGACGACAGCCATGCAGCACCTGTGTTACGGCTCCCTTTCGGGC…	0.630436	0.145934	0.408616	0	0.01	0	Proteobacteria	Betaproteobacteria	Neisseriales	Neisseriaceae	Aquitalea	Aquitalea sp. strain SR4-12 16S ribosomal RNA gene, partial sequence	2449	2449	1	0	1	MN421497.1
ASV830	f36c50279a8fa1c121cb9dda1ab1cb42	M10D5C16	GCTGACGAGTGGCGAACGGGTGAGTAATACATCGGAACGTGCCCGATCGTGGGGGATAACGCAGCGAAAGCTGTGCTAATACCGCATACGATCTACGGATGAAAGCAGGGGATCGCAAGACCTTGCGCGGACGGAGCGGCCGATGGCAGATTAGGTAGTTGGTGGGGTAAAGGCTCACCAAGCCGACGATCTGTAGCTGGTCTGAGAGGACGACCAGCCACACTGGGACTGAGACACGGCCCAGACTCCTACGGGAGGCAGCAGTGGGGAATTTTGGACAATGGGCGCAAGCCTGATCCAGCCATGCCGCGTGCAGGATGAAGGCCTTCGGGTTGTAAACTGCTTTTGTACGGAACGAAAAGGTCTTCTCTAATAAAGAGGGCTCATGACGGTACCGTA…	0.410562	0.336622	0.408616	0	0.01	0	Proteobacteria	Betaproteobacteria	Burkholderiales	Comamonadaceae	Acidovorax	Xylophilus sp. THG-DN7.16 16S ribosomal RNA gene, partial sequence	2370	2370	1	0	0.988	KM035974.1
ASV835	f4801b7a68515d9005fa572ee6afdf41	M03D5GC03	ACCCACTCCCATGGTGTGACGGGCGGTGTGTACAAGACCCGGGAACGTATTCACCGCGGCATGCTGATCCGCGATTACTAGCGATTCCAGCTTCACGTAGTCGAGTTGCAGACTACGATCCGGACTACGATGCATTTTCTGGGATTAGCTCCACCTCGCGGCTTGGCAACCCTCTGTATGCACCATTGTATGACGTGTGAAGCCCTACCCATAAGGGCCATGAGGACTTGACGTCATCCCCACCTTCCTCCGGTTTGTCACCGGCAGTCTCTCTAGAGTGCCCTTTCGTAGCAACTAGAGACAAGGGTTGCGCTCGTTGCGGGACTTAACCCAACATCTCACGACACGAGCTGACGACAGCCATGCAGCACCTGTGTCCACTTTCTCTTTCGAGCACCT…	0.381375	0.0136205	0.151772	0.88	0.07	0	Proteobacteria	Betaproteobacteria	Burkholderiales	Burkholderiaceae	Ralstonia	Ralstonia insidiosa partial 16S rRNA gene, isolate BII-B6	2444	2444	1	0	1	LT548965.1
		M03D5GC15	GCGAGTGGCGAACGGGTGAGTAATACATCGGAACGTGCCCTGTAGTGGGGGATAACTAGTCGAAAGATTAGCTAATACCGCATACGACCTGAGGGTGAAAGTGGGGGACCGCAAGGCCTCATGCTATAGGAGCGGCCGATGTCTGATTAGCTAGTTGGTGGGGTAAAGGCCCACCAAGGCGACGATCAGTAGCTGGTCTGAGAGGACGATCAGCCACACTGGGACTGAGACACGGCCCAGACTCCTACGGGAGGCAGCAGTGGGGAATTTTGGACAATGGGGGCAACCCTGATCCAGCAATGCCGCGTGTGTGAAGAAGGCCTTCGGGTTGTAAAGCACTTTTGTCCGGAAAGAAATCGCACTTACTAATATTAGGTGTGGATGACGGTACCGGAAGAA…	0.29576	0	0.0291869	0.79	0.08	0	Proteobacteria	Betaproteobacteria	Burkholderiales	Burkholderiaceae	Ralstonia	Ralstonia insidiosa partial 16S rRNA gene, isolate BII-B6	2440	2440	1	0	1	LT548965.1
ASV842	f6e6d8a311d4939cb8665b43f0b92562	M09D5GC15	TGGCGAGTGGCGGACGGGTGAGTAATGCATCGGGATCTACCCAAGCGTGGGGGATAACGTAGGGAAACTTACGCTAATACCGCATACGTCTTACGAGAGAAAGCAGGGGACCTTCGGGCCTTGCGCGGTTGGACGAACCGATGTGCGATTAGCTAGTTGGTAGGGTAATGGCCTACCAAGGCGACGATCGCTAGCTGGTCTGAGAGGATGATCAGCCACACTGGAACTGAGACACGGTCCAGACTCCTACGGGAGGCAGCAGTGGGGAATATTGGACAATGGGCGCAAGCCTGATCCAGCAATGCCGCGTGTGTGAAGAAGGCCTTCGGGTTGTAAAGCACTTTTATCAGGAGCGAAATACTACCGGCTAATATCCGGTGGGGCTGACGGTACCTGAGG…	0.50396	904.133	109.449	0.01	0.59	0.62	Proteobacteria	Gammaproteobacteria	Xanthomonadales	Xanthomonadaceae	Dyella	Dyella sp. strain WW1 16S ribosomal RNA gene, partial sequence	2435	2435	1	0	0.997	MG251407.1
ASV863	fdec5bb61cc224b5be91da56daa602cb	M09D5GC09	TGCAGTCGAACGGCAGCACGGGTGCTTGCACCTGGTGGCGAGTGGCGAACGGGTGAGTAATACATCGGAACATGTCCTGTAGTGGGGGATAGCCCGGCGAAAGCCGGATTAATACCGCATACGATCCATGGATGAAAGCGGGGGACCTTCGGGCCTCGCGCTATAGGGTTGGCCGATGGCTGATTAGCTAGTTGGTGGGGTAAAGGCCTACCAAGGCGACGATCAGTAGCTGGTCTGAGAGGACGACCAGCCACACTGGGACTGAGACACGGCCCAGACTCCTACGGGAGGCAGCAGTGGGGAATTTTGGACAATGGGCGAAAGCCTGATCCAGCAATGCCGCGTGTGTGAAGAAGGCCTTCGGGTTGTAAAGCACTTTTGTCCGGAAAGAAATCCTTG…	451.98	1450.7	75.2846	1	0.82	1	Proteobacteria	Betaproteobacteria	Burkholderiales	Burkholderiaceae	Burkholderia	Burkholderia seminalis strain BMYN22 16S ribosomal RNA gene, partial sequence	1818	1818	1	0	0.999	MG996807.1
		M09D5GC17	ACCCACTCCCATGGTGTGACGGGCGGTGTGTACAAGACCCGGGAACGTATTCACCGCGGCATGCTGATCCGCGATTACTAGCGATTCCAGCTTCATGCACTCGAGTTGCAGAGTGCAATCCGGACTACGATCGGTTTTCTGGGATTAGCTCCCCCTCGCGGGTTGGCAACCCTCTGTTCCGACCATTGTATGACGTGTGAAGCCCTACCCATAAGGGCCATGAGGACTTGACGTCATCCCCACCTTCCTCCGGTTTGTCACCGGCAGTCTCCTTAGAGTGCTCTTGCGTAGCAACTAAGGACAAGGGTTGCGCTCGTTGCGGGACTTAACCCAACATCTCACGACACGAGCTGACGACAGCCATGCAGCACCTGTGCGCCGGTTCTCTTTCGAGCACTC…	508.009	1402.49	72.9983	0.86	0.34	0.97	Proteobacteria	Betaproteobacteria	Burkholderiales	Burkholderiaceae	Burkholderia	Burkholderia seminalis strain FL-5-4-10-S1-D7 chromosome 2, complete sequence	2431	2431	1	0	0.9992	CP013400.1
		M09D5GC18	AACCCACTCCCATGGTGTGACGGGCGGTGTGTACAAGACCCGGGAACGTATTCACCGCGGCATGCTGATCCGCGATTACTAGCGATTCCAGCTTCATGCACTCGAGTTGCAGAGTGCAATCCGGACTACGATCGGTTTTCTGGGATTAGCTCCCCCTCGCGGGTTGGCAACCCTCTGTTCCGACCATTGTATGACGTGTGAAGCCCTACCCATAAGGGCCATGAGGACTTGACGTCATCCCCACCTTCCTCCGGTTTGTCACCGGCAGTCTCCTTAGAGTGCTCTTGCGTAGCAACTAAGGACAAGGGTTGCGCTCGTTGCGGGACTTAACCCAACATCTCACGACACGAGCTGACGACAGCCATGCAGCACCTGTGCGCCGGTTCTCTTTCGAGCACT…	86.5429	716.68	17.228	0.76	0.46	0.49	Proteobacteria	Betaproteobacteria	Burkholderiales	Burkholderiaceae	Burkholderia	Burkholderia seminalis strain FL-5-4-10-S1-D7 chromosome 2, complete sequence	2440	2440	1	0	1	CP013400.1
