# Supplementary material for: Context-dependent dynamics lead to the assembly of functionally distinct microbial communities
Source: Nat Commun. 2020 Mar 18;11:1440. doi: 10.1038/s41467-020-15169-0 (PMC7080782; doi:10.1038/s41467-020-15169-0)
Supplement: Supplementary file 6 — Source Data [file 41467_2020_15169_MOESM6_ESM.xlsx]

## Sheet: Figure1a_barplot
	M01.D00	M01.D03	M01.D06	M01.D09	M01.D12	M01.D15	M01.D18	M01.D21	M01.D24	M01.D27	M01.D30	M01.D33	M01.D36	M01.D39	M01.D42	M01.D45	M01.D48	M01.D51	M01.D54	M01.D57	M01.D60	M01.D63	M02.D00	M02.D03	M02.D06	M02.D09	M02.D12	M02.D15	M02.D18	M02.D21	M02.D24	M02.D27	M02.D30	M02.D33	M02.D36	M02.D39	M02.D42	M02.D45	M02.D48	M02.D51	M02.D54	M02.D57	M02.D60	M02.D63	M03.D00	M03.D03	M03.D06	M03.D09	M03.D12
ASV698	190.053	728.027	812.793	1777.69	2709.97	3025.81	3184.31	3153.93	3439.36	3453.69	3954.95	3978.37	4089.41	3232.65	3491.55	3888.24	3524.29	3553.77	3601.9	3540.71	3176.79	3080.11	0	116.78	566.495	818.182	802.329	916.884	946.355	903.064	1065.14	980.051	822.142	483.126	509.592	391.076	397.813	412.974	448.001	644.576	650.538	626.311	591.503	619.925	0	465.472	439.286	731.754	663.126
ASV206	132.772	463.347	1090.51	1895.06	1972.23	2254.77	2528.7	2029.08	2159.04	2346.35	1750.24	1180.05	994.959	1295.61	835.644	787.193	513.188	535.88	576.055	584.324	672.615	1019.17	24.3278	615.951	1044.36	823.621	871.715	1060.65	620.923	610.542	614.764	805.098	653.128	472.134	465.228	898.192	818.702	793.805	914.54	915.151	708.512	877.992	1368.29	1166.43	0	0	0	0	0
ASV140	0	0	0	0	0	0	0	0	0	5.86587	0	7.10876	0	0	0	0	0	0	0	0	0	0	0	75.8887	99.1366	147.63	423.097	263.564	178.934	132.964	114.144	87.0804	70.095	58.8106	40.1679	44.2364	35.6175	34.5768	25.9532	28.43	25.6425	21.6967	17.8238	16.0451	0	74.2775	459.064	1615.4	2269.27
ASV681	0	0	0	0	0	0	0	0	0	0	0	0	0	0	0	0	0	0	0	0	0	0	0	0	0	0	0	0	0	0	0	78.3724	0	0	0	0	0	0	0	0	0	0	128.083	167.744	0	0	0	0	0
ASV098	0	0	0	0	0	0	0	0	0	0	0	0	0	0	0	0	0	0	0	0	0	0	0	181.986	217.004	623.932	1159.63	2544.06	3312.78	3580.93	3241.94	3731	4518.18	4857.65	5118.11	4715.99	4737.63	4693.19	4333.56	4051.76	4278.95	3587.18	3208.29	3243.55	0	0	0	0	0
ASV707	0	0	0	13.5768	15.7414	15.2178	37.1623	27.5797	29.0487	69.7386	73.3566	105.616	91.6628	175.826	141.358	103.539	105.621	111.167	99.6419	67.7036	49.5721	15.5418	0	91.7296	1570.2	2429.68	1353.03	561.738	233.114	204.364	179.28	102.913	96.9538	78.5973	80.9353	95.5251	99.3278	93.0165	63.647	97.5442	80.272	70.8758	80.4145	41.8146	0	0	0	0	0
ASV115	0	0	0	0	0	0	0	0	0	0	0	0	0	0	0	0	0	0	0	0	0	0	0	0	0	0	0	0	0	0	0	0	0	0	0	0	0	0	0	0	0	0	0	0	0	0	0	0	0
ASV589	0	0	0	0	0	0	0	0	0	0	0	0	0	0	0	0	0	0	0	0	0	0	0	105.728	98.2229	173.271	358.097	263.564	134.022	96.8999	79.4045	0	77.9561	97.8345	101.918	80.1385	75.2483	89.1205	97.6333	121.563	119.293	134.519	0	0	0	351.13	453.859	1288.21	2628.1
ASV515	0	0	0	0	0	0	0	0	0	0	0	0	0	0	0	0	0	0	0	0	0	0	0	23.5771	7.30961	0	0	0	6.41597	0	0	0	0	7.69484	0	0	0	0	0	5.39189	0	0	0	0	0	22.0582	36.9541	25.3152	20.0947
ASV830	278.821	247.705	426.428	600.885	623.01	624.564	425.426	456.641	537.4	363.032	402.888	509.8	396.233	508.816	487.686	397.268	490.512	476.733	441.383	453.187	548.424	569.868	0	0	0	0	0	0	0	0	0	0	0	0	0	0	0	0	0	0	0	0	0	0	0	0	0	0	0
ASV018	0	0	0	0	0	0	0	0	0	0	0	0	0	0	0	0	0	0	0	0	0	0	0	0	0	0	0	0	0	0	0	0	0	0	0	0	0	0	0	0	0	0	0	0	0	0	0	0	0
ASV863	0	0	0	0	0	0	0	0	0	0	0	0	0	0	0	0	0	0	0	0	0	0	0	0	0	0	0	0	0	0	0	0	0	0	0	0	0	0	0	0	0	0	0	0	0	0	0	0	0
ASV416	2094.38	1566.7	1738.3	1125.13	958.128	589.056	622.885	703.676	772.694	823.177	943.321	883.01	871.63	1035.8	1118.36	1036.86	1055.02	1066.06	929.472	990.546	908.996	948.524	2128.47	588.69	377.358	412.587	497.667	422.768	527.892	634.221	596.154	441.735	320.996	329.779	252.998	286.575	320.558	319.957	325.032	402.431	336.139	300.861	332.85	344.241	0	0	0	0	0
ASV400	0	0	74.0137	191.39	285.095	384.25	323.923	447.185	505.447	497.295	568.514	529.603	616.641	647.316	711.14	598.473	754.863	710.468	696.715	702.653	724.275	820.421	0	0	66.7002	188.811	175.46	224.163	184.994	222.214	233.871	279.449	283.655	356.711	386.091	417.361	413.364	487.484	533.276	490.172	543.509	648.731	561.658	564.983	1.7332	2.701	2.08192	0	0
ASV815	0	0	0	0	0	0	0	0	0	0	0	0	0	0	0	0	0	0	0	0	0	0	26.035	448.333	242.131	76.9231	62.6072	14.3762	0	0	0	0	0	0	0	0	0	9.25295	24.0994	46.5663	100.34	211.904	299.275	457.529	0	0	0	0	0
ASV359	0	0	0	0	0	0	0	0	0	0	0	0	0	0	0	0	0	0	0	0	0	0	0	0	0	0	0	0	0	0	0	0	0	0	0	0	0	0	0	0	0	0	0	0	43.3301	2610.97	2547.23	1552.35	944.452
ASV010	208.262	887.715	579.887	90.6583	4.19771	0	0	0	0	0	0	0	0	0	0	0	0	0	0	0	0	0	64.0205	573.955	358.628	61.3831	9.57052	0	0	0	0	0	0	0	0	0	0	0	0	0	0	0	0	0	6.35508	310.165	112.944	238.823	110.521
ASV252	0	0	0	0	0	0	0	0	0	0	0	0	0	0	0	0	0	0	0	0	0	0	0	0	0	0	0	0	0	0	0	0	0	0	0	0	0	0	0	0	0	0	0	0	0	0	0	0	0
ASV530	0	0	0	0	0	0	0	0	0	0	0	0	0	0	0	0	0	0	0	0	0	0	0	0	0	0	0	0	0	0	0	0	0	0	0	0	0	0	0	0	0	0	0	0	7408.28	532.547	337.792	125.143	28.7068
ASV399	0	0	0	0	0	0	0	0	0	0	0	0	0	0	0	0	0	0	0	0	0	0	0	0	0	0	0	0	0	0	0	0	0	0	0	0	0	0	0	0	0	0	0	0	0	0	0	0	0
other	7095.71	6106.5	5278.06	4305.61	3431.63	3106.33	2877.59	3181.91	2557.01	2440.85	2306.72	2806.44	2939.46	3103.97	3214.27	3188.43	3556.51	3545.93	3654.83	3660.87	3919.33	3546.37	7757.15	7177.38	5352.46	4243.98	4286.8	3728.24	3854.57	3614.8	3875.31	3494.3	3156.89	3257.67	3044.96	3070.91	3101.74	3066.62	3234.26	3196.41	3156.81	3519.92	3411.81	3377.74	2540.3	5630.68	5610.78	4423	3335.73
[truncated: 171 more columns]

## Sheet: Figure1a_DNAconc
	Microcosm	Day	variable	value
1	M01	0	DNA_conc	0.231103
2	M01	3	DNA_conc	3.04901
3	M01	6	DNA_conc	8.18806
4	M01	9	DNA_conc	8.03246
5	M01	12	DNA_conc	12.5412
6	M01	15	DNA_conc	15.091
7	M01	18	DNA_conc	4.84827
8	M01	21	DNA_conc	6.23589
9	M01	24	DNA_conc	6.22356
10	M01	27	DNA_conc	12.104
11	M01	30	DNA_conc	8.43961
12	M01	33	DNA_conc	13.1672
13	M01	36	DNA_conc	13.658
14	M01	39	DNA_conc	14.8021
15	M01	42	DNA_conc	14.8826
16	M01	45	DNA_conc	15.1106
17	M01	48	DNA_conc	22.8105
18	M01	51	DNA_conc	23.5868
19	M01	54	DNA_conc	25.5132
20	M01	57	DNA_conc	20.2302
21	M01	60	DNA_conc	13.7937
22	M01	63	DNA_conc	12.7338
23	M02	0	DNA_conc	0.114532
24	M02	3	DNA_conc	4.00679
25	M02	6	DNA_conc	5.20458
26	M02	9	DNA_conc	4.44357
27	M02	12	DNA_conc	1.73046
28	M02	15	DNA_conc	9.26695
29	M02	18	DNA_conc	6.69573
30	M02	21	DNA_conc	9.88697
31	M02	24	DNA_conc	6.60009
32	M02	27	DNA_conc	11.6217
33	M02	30	DNA_conc	7.29534
34	M02	33	DNA_conc	15.9872
35	M02	36	DNA_conc	14.9168
36	M02	39	DNA_conc	25.6075
37	M02	42	DNA_conc	20.2477
38	M02	45	DNA_conc	12.3337
39	M02	48	DNA_conc	20.8017
40	M02	51	DNA_conc	10.8682
41	M02	54	DNA_conc	18.4448
42	M02	57	DNA_conc	19.0222
43	M02	60	DNA_conc	5.76358
44	M02	63	DNA_conc	7.52145
45	M03	0	DNA_conc	0.126795
46	M03	3	DNA_conc	2.62613
47	M03	6	DNA_conc	5.71958
48	M03	9	DNA_conc	12.2048
49	M03	12	DNA_conc	13.9018
50	M03	15	DNA_conc	22.2722
51	M03	18	DNA_conc	8.57595
52	M03	21	DNA_conc	16.0073
53	M03	24	DNA_conc	14.3612
54	M03	27	DNA_conc	22.066
55	M03	30	DNA_conc	14.9932
56	M03	33	DNA_conc	23.4883
57	M03	36	DNA_conc	26.8824
58	M03	39	DNA_conc	35.8333
59	M03	42	DNA_conc	24.7924
60	M03	45	DNA_conc	29.1544
61	M03	48	DNA_conc	51.2774
62	M03	51	DNA_conc	40.7245
63	M03	54	DNA_conc	58.268
64	M03	57	DNA_conc	39.2326
65	M03	60	DNA_conc	24.6605
66	M03	63	DNA_conc	23.8989
67	M04	0	DNA_conc	0.109952
68	M04	3	DNA_conc	5.8515
69	M04	6	DNA_conc	10.9648
70	M04	9	DNA_conc	7.64904
71	M04	12	DNA_conc	12.3141
72	M04	15	DNA_conc	17.4097
73	M04	18	DNA_conc	2.70319
74	M04	21	DNA_conc	9.33149
75	M04	24	DNA_conc	6.61818
76	M04	27	DNA_conc	23.6791
77	M04	30	DNA_conc	12.0281
78	M04	33	DNA_conc	25.1146
79	M04	36	DNA_conc	13.0721
80	M04	39	DNA_conc	30.0524
81	M04	42	DNA_conc	23.8534
82	M04	45	DNA_conc	21.6207
83	M04	48	DNA_conc	37.3851
84	M04	51	DNA_conc	11.651
85	M04	54	DNA_conc	59.0581
86	M04	57	DNA_conc	34.8909
87	M04	60	DNA_conc	24.1195
88	M04	63	DNA_conc	19.7666
89	M05	0	DNA_conc	0.272324
90	M05	3	DNA_conc	0.744369
91	M05	6	DNA_conc	5.04846
92	M05	9	DNA_conc	4.56983
93	M05	12	DNA_conc	1.40193
94	M05	15	DNA_conc	6.56276
95	M05	18	DNA_conc	5.7163
96	M05	21	DNA_conc	9.20022
97	M05	24	DNA_conc	9.00428
98	M05	27	DNA_conc	13.13
99	M05	30	DNA_conc	9.93219
100	M05	33	DNA_conc	15.9572
101	M05	36	DNA_conc	13.8175
102	M05	39	DNA_conc	17.9436
103	M05	42	DNA_conc	12.7688
104	M05	45	DNA_conc	22.692
105	M05	48	DNA_conc	26.6965
106	M05	51	DNA_conc	24.5131
107	M05	54	DNA_conc	28.0862
108	M05	57	DNA_conc	25.0879
109	M05	60	DNA_conc	11.8089
110	M05	63	DNA_conc	17.9944
111	M06	0	DNA_conc	0.206725
112	M06	3	DNA_conc	5.46894
113	M06	6	DNA_conc	8.27143
114	M06	9	DNA_conc	6.89506
115	M06	12	DNA_conc	12.2177
116	M06	15	DNA_conc	15.8366
117	M06	18	DNA_conc	8.50607
118	M06	21	DNA_conc	8.3685
119	M06	24	DNA_conc	15.5565
120	M06	27	DNA_conc	16.4276
121	M06	30	DNA_conc	11.906
122	M06	33	DNA_conc	14.1825
123	M06	36	DNA_conc	23.8406
124	M06	39	DNA_conc	21.3852
125	M06	42	DNA_conc	20.244
126	M06	45	DNA_conc	17.9528
127	M06	48	DNA_conc	28.1237
128	M06	51	DNA_conc	33.4857
129	M06	54	DNA_conc	23.5879
130	M06	57	DNA_conc	23.0348
131	M06	60	DNA_conc	16.0861
132	M06	63	DNA_conc	13.66
133	M07	0	DNA_conc	1.20563
134	M07	3	DNA_conc	3.10391
135	M07	6	DNA_conc	6.86315
136	M07	9	DNA_conc	3.70726
137	M07	12	DNA_conc	4.93164
138	M07	15	DNA_conc	10.889
139	M07	18	DNA_conc	2.34707
140	M07	21	DNA_conc	5.90375
141	M07	24	DNA_conc	9.61348
142	M07	27	DNA_conc	6.41429
143	M07	30	DNA_conc	19.8364
144	M07	33	DNA_conc	17.1662
145	M07	36	DNA_conc	22.4058
146	M07	39	DNA_conc	21.3854
147	M07	42	DNA_conc	17.6373
148	M07	45	DNA_conc	22.2934
149	M07	48	DNA_conc	23.191
150	M07	51	DNA_conc	21.353
151	M07	54	DNA_conc	19.4606
152	M07	57	DNA_conc	18.9996
153	M07	60	DNA_conc	12.9976
154	M07	63	DNA_conc	14.4293
155	M08	0	DNA_conc	0.122067
156	M08	3	DNA_conc	3.04627
157	M08	6	DNA_conc	7.18619
158	M08	9	DNA_conc	4.92272
159	M08	12	DNA_conc	7.04466
160	M08	15	DNA_conc	12.341
161	M08	18	DNA_conc	8.30944
162	M08	21	DNA_conc	17.2694
163	M08	24	DNA_conc	16.5382
164	M08	27	DNA_conc	13.6703
165	M08	30	DNA_conc	16.958
166	M08	33	DNA_conc	23.5962
167	M08	36	DNA_conc	20.4216
168	M08	39	DNA_conc	20.7839
169	M08	42	DNA_conc	3.9128
170	M08	45	DNA_conc	21.3231
171	M08	48	DNA_conc	25.9011
172	M08	51	DNA_conc	50.0575
173	M08	54	DNA_conc	20.648
174	M08	57	DNA_conc	12.3367
175	M08	60	DNA_conc	16.8142
176	M08	63	DNA_conc	17.4505
177	M09	0	DNA_conc	0.101974
178	M09	3	DNA_conc	6.81975
179	M09	6	DNA_conc	6.4763
180	M09	9	DNA_conc	18.0265
181	M09	12	DNA_conc	16.4564
182	M09	15	DNA_conc	21.9615
183	M09	18	DNA_conc	12.1084
184	M09	21	DNA_conc	21.3161
185	M09	24	DNA_conc	15.6552
186	M09	27	DNA_conc	11.7364
187	M09	30	DNA_conc	27.2989
188	M09	33	DNA_conc	28.286
189	M09	36	DNA_conc	21.9882
190	M09	39	DNA_conc	40.3098
191	M09	42	DNA_conc	32.2535
192	M09	45	DNA_conc	26.6947
193	M09	48	DNA_conc	42.7074
194	M09	51	DNA_conc	55.5409
195	M09	54	DNA_conc	44.1957
196	M09	57	DNA_conc	38.0782
197	M09	60	DNA_conc	22.023
198	M09	63	DNA_conc	28.4298
199	M10	0	DNA_conc	0.10419
200	M10	3	DNA_conc	2.81553
201	M10	6	DNA_conc	6.50066
202	M10	9	DNA_conc	8.02234
203	M10	12	DNA_conc	11.9574
204	M10	15	DNA_conc	12.5581
205	M10	18	DNA_conc	8.13474
206	M10	21	DNA_conc	8.21736
207	M10	24	DNA_conc	11.917
208	M10	27	DNA_conc	11.0073
209	M10	30	DNA_conc	15.3239
210	M10	33	DNA_conc	15.5876
211	M10	36	DNA_conc	11.8539
212	M10	39	DNA_conc	9.91783
213	M10	42	DNA_conc	19.1636
214	M10	45	DNA_conc	17.1174
215	M10	48	DNA_conc	20.5054
216	M10	51	DNA_conc	15.9894
217	M10	54	DNA_conc	13.5238
218	M10	57	DNA_conc	18.8231
219	M10	60	DNA_conc	14.9101
220	M10	63	DNA_conc	13.9741

## Sheet: Figure1b_NMDS
	MDS1	MDS2
M01.D00	-3.51961	-0.457006
M01.D03	-0.900391	-1.58399
M01.D06	-0.556113	-1.16726
M01.D09	0.504497	-0.461953
M01.D12	0.416703	-0.52691
M01.D15	0.474495	-0.566056
M01.D18	0.528992	-0.677789
M01.D21	0.531225	-0.554921
M01.D24	0.629551	-0.611935
M01.D27	0.578294	-0.606218
M01.D30	0.648832	-0.563011
M01.D33	0.535417	-0.457355
M01.D36	0.577744	-0.590893
M01.D39	0.606791	-0.570808
M01.D42	0.586479	-0.681321
M01.D45	0.699457	-0.591029
M01.D48	0.621917	-0.552717
M01.D51	0.673029	-0.685142
M01.D54	0.684894	-0.762432
M01.D57	0.738688	-0.737788
M01.D60	0.636508	-0.741581
M01.D63	0.594395	-0.635152
M02.D00	-2.90074	-2.98582
M02.D03	0.523059	-0.154746
M02.D06	0.260655	-0.37967
M02.D09	0.338144	-0.871208
M02.D12	0.255975	-0.904842
M02.D15	0.293746	-0.964095
M02.D18	0.425659	-1.28127
M02.D21	0.436776	-1.19905
M02.D24	0.526848	-1.41849
M02.D27	0.474538	-1.21344
M02.D30	0.588591	-1.27165
M02.D33	0.531231	-1.20913
M02.D36	0.462972	-1.17789
M02.D39	0.423974	-1.20859
M02.D42	0.427584	-1.40893
M02.D45	0.43293	-1.35522
M02.D48	0.414222	-1.26294
M02.D51	0.406285	-1.32362
M02.D54	0.524756	-1.18076
M02.D57	0.556245	-1.18695
M02.D60	0.493525	-1.2682
M02.D63	0.473543	-1.23395
M03.D00	-2.41538	2.96004
M03.D03	-1.26484	2.20704
M03.D06	-0.883256	1.96974
M03.D09	-0.858135	1.90532
M03.D12	-0.530141	2.00608
M03.D15	-0.416581	2.18446
M03.D18	-0.353169	2.29556
M03.D21	-0.249542	2.20854
M03.D24	-0.133711	2.27948
M03.D27	-0.0484406	2.42924
M03.D30	0.00697138	2.37431
M03.D33	-0.0243312	2.27146
M03.D36	0.122819	2.09435
M03.D39	-0.0462351	2.30938
M03.D42	0.000868958	2.09239
M03.D45	0.0391426	2.1284
M03.D48	0.00958157	2.3118
M03.D51	0.0497717	2.18875
M03.D54	0.0912757	2.17358
M03.D57	0.0569008	2.15755
M03.D60	0.0649425	1.66846
M03.D63	0.0721371	2.15191
M04.D00	-5.1634	2.73703
M04.D03	-1.11038	1.19022
M04.D06	-0.695145	0.781674
M04.D09	-0.589754	0.779399
M04.D12	-0.465433	0.883994
M04.D15	-0.454604	0.951082
M04.D18	-0.735237	1.14338
M04.D21	-0.811509	1.12364
M04.D24	-0.788376	1.13266
M04.D27	-0.805129	1.19122
M04.D30	-0.695202	1.01147
M04.D33	-0.668275	0.91187
M04.D36	-0.55672	0.907049
M04.D39	-0.743335	0.969469
M04.D42	-0.788575	0.946297
M04.D45	-0.855651	0.954796
M04.D48	-0.751434	0.902198
M04.D51	-0.790523	0.935677
M04.D54	-0.849717	0.968204
M04.D57	-0.875634	0.911969
M04.D60	-0.968886	0.994747
M04.D63	-0.856174	0.876899
M05.D00	-5.17674	-1.06359
M05.D03	-3.00517	0.835833
M05.D06	-2.01754	-0.0192115
M05.D09	-1.24327	-0.0279767
M05.D12	-0.997939	0.036215
M05.D15	-0.296026	0.400551
M05.D18	-0.996291	-0.125444
M05.D21	-0.734198	-0.0201232
M05.D24	-0.649546	0.0308143
M05.D27	-0.677827	0.0782107
M05.D30	-0.660401	0.0682146
M05.D33	-0.578924	0.082727
M05.D36	-0.570155	0.0772462
M05.D39	-0.587426	0.0343665
M05.D42	-0.609522	0.121862
M05.D45	-0.593397	0.117013
M05.D48	-0.63138	0.131641
M05.D51	-0.760531	0.103192
M05.D54	-0.825327	0.14544
M05.D57	-0.72019	0.10714
M05.D60	-0.77664	0.13184
M05.D63	-0.854732	0.1193
M06.D00	-3.34181	0.0794735
M06.D03	-1.17028	0.0207984
M06.D06	-0.849317	-0.202434
M06.D09	-0.45747	-0.0536841
M06.D12	-0.592433	-0.147147
M06.D15	-0.570648	-0.13496
M06.D18	-0.72024	-0.12952
M06.D21	-0.760066	-0.0412713
M06.D24	-0.795714	-0.242535
M06.D27	-0.642007	-0.166541
M06.D30	-0.61449	-0.196881
M06.D33	-0.574285	-0.260922
M06.D36	-0.588916	-0.282137
M06.D39	-0.539232	-0.261131
M06.D42	-0.583908	-0.305038
M06.D45	-0.612137	-0.35411
M06.D48	-0.659432	-0.348124
M06.D51	-0.568742	-0.346665
M06.D54	-0.652171	-0.391672
M06.D57	-0.616385	-0.391019
M06.D60	-0.704602	-0.453721
M06.D63	-0.69564	-0.497884
M07.D00	-2.69582	-1.76232
M07.D03	-1.62098	-1.7684
M07.D06	-0.903276	-1.9512
M07.D09	-0.569921	-1.46814
M07.D12	-0.412592	-1.31898
M07.D15	-0.204678	-1.31475
M07.D18	-0.203327	-1.15262
M07.D21	-0.208509	-1.23814
M07.D24	-0.20382	-1.14227
M07.D27	-0.114927	-1.15596
M07.D30	-0.13329	-1.11156
M07.D33	-0.158236	-1.11633
M07.D36	-0.0943628	-1.07931
M07.D39	-0.0568448	-1.13978
M07.D42	-0.0657531	-1.06288
M07.D45	-0.114901	-1.07844
M07.D48	-0.077044	-0.987646
M07.D51	-0.0233842	-1.17461
M07.D54	-0.0225972	-1.26576
M07.D57	-0.0280323	-1.22236
M07.D60	-0.0211759	-1.3042
M07.D63	-0.0677543	-1.18557
M08.D00	-3.01094	-1.11887
M08.D03	-1.22439	-0.878473
M08.D06	-0.430092	-0.908004
M08.D09	-0.125188	-0.822051
M08.D12	0.204665	-0.757711
M08.D15	0.166688	-0.58591
M08.D18	0.180718	-0.601905
M08.D21	0.249705	-0.489782
M08.D24	0.226895	-0.637624
M08.D27	0.259474	-0.546112
M08.D30	0.25111	-0.589968
M08.D33	0.240984	-0.647467
M08.D36	0.17572	-0.672962
M08.D39	0.177821	-0.712244
M08.D42	0.264626	-0.635449
M08.D45	0.262013	-0.660368
M08.D48	0.229009	-0.711084
M08.D51	0.205695	-0.589073
M08.D54	0.139193	-0.599876
M08.D57	0.160409	-0.53107
M08.D60	0.143257	-0.726127
M08.D63	0.143183	-0.610691
M09.D00	1.66815	5.22243
M09.D03	3.21832	0.962195
M09.D06	3.30197	0.0200328
M09.D09	3.22112	0.194404
M09.D12	3.30963	0.258081
M09.D15	3.20659	0.251737
M09.D18	3.23951	0.431976
M09.D21	3.1409	0.393336
M09.D24	3.15266	0.409798
M09.D27	3.254	0.354804
M09.D30	3.22469	0.289008
M09.D33	3.23989	0.399713
M09.D36	3.18975	0.344558
M09.D39	3.10083	0.32343
M09.D42	3.22022	0.390418
M09.D45	3.1659	0.262775
M09.D48	3.24928	0.381333
M09.D51	3.21466	0.324151
M09.D54	3.18902	0.358727
M09.D57	3.13087	0.250864
M09.D60	3.18022	0.336995
M09.D63	3.10847	0.315485
M10.D00	-3.75988	0.389326
M10.D03	-1.29854	0.293302
M10.D06	-0.0061565	0.455024
M10.D09	0.384521	0.501434
M10.D12	0.118917	0.204586
M10.D15	0.207607	0.172285
M10.D18	0.254632	0.108824
M10.D21	0.111057	0.033502
M10.D24	0.0173578	0.00016744
M10.D27	0.11414	0.105861
M10.D30	0.0543165	0.0338649
M10.D33	0.0967408	0.0675651
M10.D36	0.0475438	0.133137
M10.D39	0.112062	0.147111
M10.D42	0.1084	0.129614
M10.D45	0.0430054	0.14827
M10.D48	-0.0317716	0.165204
M10.D51	-0.017076	0.173592
M10.D54	-0.0824267	0.106421
M10.D57	0.123996	0.302726
M10.D60	-0.00246576	0.167012
M10.D63	-0.0727384	0.131794

## Sheet: Figure1c_Dissim
	Microcosm	Day	Dist
1	M01	3	0.397046
2	M01	6	0.289634
3	M01	9	0.287584
4	M01	12	0.149483
5	M01	15	0.129972
6	M01	18	0.0804977
7	M01	21	0.0708892
8	M01	24	0.0710896
9	M01	27	0.046534
10	M01	30	0.0966627
11	M01	33	0.0829455
12	M01	36	0.0504722
13	M01	39	0.0988568
14	M01	42	0.0710883
15	M01	45	0.0681518
16	M01	48	0.0732642
17	M01	51	0.0353514
18	M01	54	0.0417531
19	M01	57	0.0257213
20	M01	60	0.0600815
21	M01	63	0.11045
22	M02	3	0.812047
23	M02	6	0.330168
24	M02	9	0.251458
25	M02	12	0.234191
26	M02	15	0.227833
27	M02	18	0.182361
28	M02	21	0.0796268
29	M02	24	0.0697232
30	M02	27	0.10895
31	M02	30	0.099568
32	M02	33	0.0921643
33	M02	36	0.0524701
34	M02	39	0.0765042
35	M02	42	0.0349254
36	M02	45	0.0370242
37	M02	48	0.0666321
38	M02	51	0.0694825
39	M02	54	0.0543901
40	M02	57	0.0810799
41	M02	60	0.0928133
42	M02	63	0.0459212
43	M03	3	0.835086
44	M03	6	0.12272
45	M03	9	0.277415
46	M03	12	0.224366
47	M03	15	0.332132
48	M03	18	0.114323
49	M03	21	0.122776
50	M03	24	0.0575247
51	M03	27	0.077539
52	M03	30	0.0413706
53	M03	33	0.120341
54	M03	36	0.0914687
55	M03	39	0.048995
56	M03	42	0.0654022
57	M03	45	0.0465851
58	M03	48	0.0409551
59	M03	51	0.048594
60	M03	54	0.0331958
61	M03	57	0.013497
62	M03	60	0.0841011
63	M03	63	0.0713398
64	M04	3	0.926379
65	M04	6	0.459901
66	M04	9	0.221844
67	M04	12	0.135663
68	M04	15	0.106583
69	M04	18	0.150484
70	M04	21	0.129146
71	M04	24	0.0838479
72	M04	27	0.12015
73	M04	30	0.0634469
74	M04	33	0.0732528
75	M04	36	0.0587288
76	M04	39	0.0568614
77	M04	42	0.066215
78	M04	45	0.0476909
79	M04	48	0.0622517
80	M04	51	0.0395014
81	M04	54	0.0516007
82	M04	57	0.0388247
83	M04	60	0.0641078
84	M04	63	0.0323257
85	M05	3	0.827318
86	M05	6	0.496735
87	M05	9	0.240887
88	M05	12	0.313413
89	M05	15	0.26477
90	M05	18	0.100142
91	M05	21	0.175183
92	M05	24	0.0798306
93	M05	27	0.0996631
94	M05	30	0.104094
95	M05	33	0.105869
96	M05	36	0.0815204
97	M05	39	0.0791573
98	M05	42	0.0803758
99	M05	45	0.181683
100	M05	48	0.16316
101	M05	51	0.0559397
102	M05	54	0.06382
103	M05	57	0.0376736
104	M05	60	0.0498981
105	M05	63	0.0424282
106	M06	3	0.853247
107	M06	6	0.259053
108	M06	9	0.20558
109	M06	12	0.182168
110	M06	15	0.18791
111	M06	18	0.125673
112	M06	21	0.0914643
113	M06	24	0.0893931
114	M06	27	0.0690649
115	M06	30	0.0693949
116	M06	33	0.1
117	M06	36	0.0596031
118	M06	39	0.0985683
119	M06	42	0.0633611
120	M06	45	0.245887
121	M06	48	0.252429
122	M06	51	0.0763622
123	M06	54	0.0888579
124	M06	57	0.0817581
125	M06	60	0.083035
126	M06	63	0.0937411
127	M07	3	0.460315
128	M07	6	0.327839
129	M07	9	0.359272
130	M07	12	0.193975
131	M07	15	0.169829
132	M07	18	0.149424
133	M07	21	0.124429
134	M07	24	0.0938559
135	M07	27	0.136741
136	M07	30	0.121958
137	M07	33	0.0760798
138	M07	36	0.0703202
139	M07	39	0.121468
140	M07	42	0.0604489
141	M07	45	0.142484
142	M07	48	0.106811
143	M07	51	0.0740052
144	M07	54	0.0702876
145	M07	57	0.0773308
146	M07	60	0.0714617
147	M07	63	0.0754161
148	M08	3	0.718112
149	M08	6	0.456473
150	M08	9	0.309439
151	M08	12	0.194669
152	M08	15	0.120766
153	M08	18	0.142027
154	M08	21	0.0743402
155	M08	24	0.0439709
156	M08	27	0.109307
157	M08	30	0.149624
158	M08	33	0.0809421
159	M08	36	0.0699761
160	M08	39	0.096092
161	M08	42	0.0588577
162	M08	45	0.106678
163	M08	48	0.126804
164	M08	51	0.0414964
165	M08	54	0.0638292
166	M08	57	0.047123
167	M08	60	0.0490651
168	M08	63	0.0535094
169	M09	3	0.555155
170	M09	6	0.151577
171	M09	9	0.230824
172	M09	12	0.224958
173	M09	15	0.206096
174	M09	18	0.067788
175	M09	21	0.0636345
176	M09	24	0.0814659
177	M09	27	0.0379553
178	M09	30	0.116186
179	M09	33	0.0439992
180	M09	36	0.0591682
181	M09	39	0.0437961
182	M09	42	0.0453872
183	M09	45	0.0422359
184	M09	48	0.0357819
185	M09	51	0.0360762
186	M09	54	0.0346962
187	M09	57	0.0464585
188	M09	60	0.0361011
189	M09	63	0.042844
190	M10	3	0.854505
191	M10	6	0.300673
192	M10	9	0.25336
193	M10	12	0.198303
194	M10	15	0.110666
195	M10	18	0.0609589
196	M10	21	0.0600579
197	M10	24	0.0443451
198	M10	27	0.103119
199	M10	30	0.0634465
200	M10	33	0.0685208
201	M10	36	0.0540716
202	M10	39	0.0720568
203	M10	42	0.042735
204	M10	45	0.0816194
205	M10	48	0.0668739
206	M10	51	0.0454676
207	M10	54	0.0569797
208	M10	57	0.0266736
209	M10	60	0.0319591
210	M10	63	0.0317095

## Sheet: Figure1d1_data
1	0.445946
2	0.209459
3	0.141892
4	0.0810811
5	0.027027
6	0.027027
7	0.0202703
8	0.0202703
9	0.0202703
10	0.00675676

## Sheet: Figure1d2_data
1	0.0708331	0.0040974	0.00494513	0.000235483	9.72432e-05	0.00131278	0.0103078	0.000826567	0.000194486	0.0178441	0.000632081	0.0510527	0.0227063	0.0456875	0.0143192	0.000335233	0.0239931	0.000383123	0.00665677	0.0202098	0.135829	0.00287047	0.000398676	0.000199338	0.000757485	0.000274223	0.00758684	9.14077e-05	0.0170018	0.000367674	0.000441209	0.000955953	0.00573572	0.000185856	0.00023232	0.000650497	0.0847505	0.0212341	0.000650497	0.000696961	0.00199796	0.000371713	0.0124059	0.00153331	0.000371713	0.00167271	0.000185856	0.000557569	0.0150079
2	0.0013187	0.00578597	0.0790587	0.0182817	0.00700151	0.0253805	0.0368756	0.000191562	0.00316077	0.000574685	0.00207312	0.0137145	0.00115616	0.00546187	0.00199338	0.00143523	0.000797353	0.00671846	0.0145338	0.00370201	0.00548446	0.0116088	0.00420475	0.0415905	0.0498172	0.00287934	0.00127971	0.00269653	0.00100548	0.0159963	0.000457038	0.0011426	0.00786823	0.00757409	0.00448562	0.000588279	0.0172071	0.0105155	0.0344143	0.13251	0.00735348	0.00286786	0.00235311	0.0258843	0.00242665	0.00558865	0.0347551	0.00706254	0.000604033
3	0.0366882	0.00546319	0.00122451	0.000706448	0.0797815	0.00489804	0.00211934	0.0141289	0.00094193	0.000534837	0.324355	0.00544562	0.000729324	0.00554286	0.00116692	0.000729324	0.0165313	0.00145865	0.00330444	0.000239452	0.00277765	0.00769445	0.0610772	0.00402663	0.0379939	0.00709644	0.00211298	0.0161464	0.00895795	0.000914077	0.000319927	0.0695612	0.0593693	0.000411335	0.0382541	0.0444241	0.000457038	0.0024223	0.039047	0.0175748	0.292522	0.0471358	0.00102949	0.000588279	0.00106867	0.00762011	0.0102686	0.00436762	0.0610264
4	0.0494984	0.00475675	0.000659351	0.0948524	0.0162483	0.00772383	0.0110371	0.00160451	0.0344241	0.00700151	0.0167744	0.00277143	0.00876395	0.396629	0.00398676	0.0103656	0.000279073	0.167604	0.035192	0.000868373	0.00164534	0.000228519	0.00297075	0.00575868	0.000228519	0.0245606	0.00102949	0.000220604	0.0803	0.00511105	0.000696961	0.000325249	0.00381006	0.00617972	0.00325249	0.00264845	0.00222641	0.157732	0.000342524	0.00211223	0.00342524	0.00382486	0.00648186	0.000520863	0.147781	0.00289099	0.0196701	0.371294
5	0.00442707	0.0569868	0.0149754	0.0457529	0.000670466	0.000558147	0.0303791	0.0939671	0.0562541	0.0029737	0.00529691	0.0745749	0.0113604	0.000913398	0.00879146	0.36553	0.0129811	0.000510175	0.0112805	0.0409841
6	0.0820421	0.000659351	0.000518062	0.00388973	0.0564983	0.000388973	0.00838082	0.00067775	0.000228519	0.00059415	0.00720641	0.00117656	0.000735348	0.00590094	0.021327	0.000604033	0.000557569	0.0067934	0.065993	0.00256893	0.0581631	0.00459158	0.000396803	0.00124709
7	0.000706448	0.00155419	0.0145528	0.00131278	0.00418146	0.00388973	0.0252362	0.0247715	0.0138483	0.00329068	0.0101478	0.0155894	0.00544158	0.019422	0.053666	0.00102221	0.00713593	0.236456	0.00222641	0.0111696	0.0480132
8	0.000753544	0.00202515	0.00160451	0.00160451	0.00116692	0.369379	0.000383123	0.204362	0.000279073	0.0250457	0.00452468	0.0067652	0.00102949	0.00419149	0.0072484	0.000836353	0.00223028	0.0296854	0.000171262	0.00154136	0.00642398	0.0876368	0.000623547	0.00476164
9	0.101917	0.0227476	0.308011	0.116643	0.0146837	0.0619925	0.000335233	0.00134093	0.0408026	0.0710441	0.00458478	0.174979	0.0242687	0.0146709	0.333364	0.0595632	0.00750055	0.0489742	0.130796	0.00854939	0.311124	0.0924245	0.0107324	0.071188	0.000405116	0.0105436	0.0671164
10	0.00197805	0.000826567	0.0146066	0.0028306	0.00137112	0.00227958	0.000696961	0.00222641	0.0283581	0.00175727
[truncated: 17 more columns]

## Sheet: Figure2a_richness
	Day	Microcosm	ASVs
1	0	M01	122
2	3	M01	75
3	6	M01	68
4	9	M01	62
5	12	M01	57
6	15	M01	52
7	18	M01	50
8	21	M01	50
9	24	M01	45
10	27	M01	44
11	30	M01	43
12	33	M01	43
13	36	M01	41
14	39	M01	41
15	42	M01	40
16	45	M01	39
17	48	M01	39
18	51	M01	39
19	54	M01	39
20	57	M01	39
21	60	M01	38
22	63	M01	34
23	0	M02	245
24	3	M02	103
25	6	M02	89
26	9	M02	85
27	12	M02	84
28	15	M02	79
29	18	M02	77
30	21	M02	70
31	24	M02	69
32	27	M02	66
33	30	M02	64
34	33	M02	62
35	36	M02	61
36	39	M02	61
37	42	M02	61
38	45	M02	60
39	48	M02	59
40	51	M02	59
41	54	M02	51
42	57	M02	49
43	60	M02	47
44	63	M02	44
45	0	M03	79
46	3	M03	68
47	6	M03	64
48	9	M03	62
49	12	M03	58
50	15	M03	55
51	18	M03	52
52	21	M03	52
53	24	M03	46
54	27	M03	44
55	30	M03	41
56	33	M03	41
57	36	M03	40
58	39	M03	39
59	42	M03	39
60	45	M03	38
61	48	M03	38
62	51	M03	37
63	54	M03	37
64	57	M03	37
65	60	M03	36
66	63	M03	24
67	0	M04	214
68	3	M04	63
69	6	M04	58
70	9	M04	55
71	12	M04	49
72	15	M04	47
73	18	M04	46
74	21	M04	44
75	24	M04	41
76	27	M04	41
77	30	M04	40
78	33	M04	40
79	36	M04	40
80	39	M04	39
81	42	M04	38
82	45	M04	38
83	48	M04	38
84	51	M04	38
85	54	M04	34
86	57	M04	34
87	60	M04	33
88	63	M04	33
89	0	M05	147
90	3	M05	129
91	6	M05	110
92	9	M05	102
93	12	M05	96
94	15	M05	90
95	18	M05	89
96	21	M05	84
97	24	M05	80
98	27	M05	80
99	30	M05	78
100	33	M05	76
101	36	M05	74
102	39	M05	73
103	42	M05	68
104	45	M05	65
105	48	M05	63
106	51	M05	63
107	54	M05	59
108	57	M05	55
109	60	M05	55
110	63	M05	48
111	0	M06	120
112	3	M06	99
113	6	M06	95
114	9	M06	89
115	12	M06	85
116	15	M06	77
117	18	M06	73
118	21	M06	70
119	24	M06	65
120	27	M06	62
121	30	M06	61
122	33	M06	58
123	36	M06	56
124	39	M06	56
125	42	M06	55
126	45	M06	55
127	48	M06	54
128	51	M06	51
129	54	M06	49
130	57	M06	49
131	60	M06	44
132	63	M06	42
133	0	M07	152
134	3	M07	135
135	6	M07	115
136	9	M07	104
137	12	M07	98
138	15	M07	87
139	18	M07	87
140	21	M07	80
141	24	M07	77
142	27	M07	74
143	30	M07	72
144	33	M07	70
145	36	M07	67
146	39	M07	65
147	42	M07	63
148	45	M07	62
149	48	M07	61
150	51	M07	59
151	54	M07	59
152	57	M07	57
153	60	M07	57
154	63	M07	52
155	0	M08	111
156	3	M08	78
157	6	M08	69
158	9	M08	65
159	12	M08	58
160	15	M08	58
161	18	M08	57
162	21	M08	54
163	24	M08	53
164	27	M08	51
165	30	M08	51
166	33	M08	51
167	36	M08	51
168	39	M08	49
169	42	M08	44
170	45	M08	44
171	48	M08	44
172	51	M08	42
173	54	M08	41
174	57	M08	39
175	60	M08	38
176	63	M08	36
177	0	M09	76
178	3	M09	34
179	6	M09	30
180	9	M09	26
181	12	M09	26
182	15	M09	26
183	18	M09	26
184	21	M09	25
185	24	M09	25
186	27	M09	24
187	30	M09	23
188	33	M09	23
189	36	M09	22
190	39	M09	22
191	42	M09	22
192	45	M09	21
193	48	M09	21
194	51	M09	21
195	54	M09	21
196	57	M09	21
197	60	M09	19
198	63	M09	17
199	0	M10	138
200	3	M10	90
201	6	M10	81
202	9	M10	77
203	12	M10	70
204	15	M10	65
205	18	M10	61
206	21	M10	59
207	24	M10	58
208	27	M10	52
209	30	M10	52
210	33	M10	51
211	36	M10	51
212	39	M10	49
213	42	M10	46
214	45	M10	45
215	48	M10	45
216	51	M10	43
217	54	M10	39
218	57	M10	36
219	60	M10	36
220	63	M10	35

## Sheet: Figure2b_Corr
	microcosm	Day_3	Day_63
M01	M01	75	34
M02	M02	103	44
M03	M03	68	24
M04	M04	63	33
M05	M05	129	48
M06	M06	99	42
M07	M07	135	52
M08	M08	78	36
M09	M09	34	17
M10	M10	90	35

## Sheet: Figure2c_data
M01	time	1	2	3	4	5	6	7	8	9	10	11	12	13	14
	pdf	0.194444	0.166667	0.138889	0.138889	0.0555556	0	0.138889	0.0277778	0.0277778	0	0.0555556	0	0.0277778	0.0277778
M02	time	1	2	3	4	5	6	7	8	9	10	11	12	13	14	15
	pdf	0.318182	0.0909091	0.0227273	0.113636	0.0454545	0.159091	0.0227273	0.0681818	0.0454545	0.0454545	0.0227273	0	0	0.0227273	0.0227273
M03	time	1	2	3	4	5	6	7	8	9	10	11	12	13	14	15	16
	pdf	0.129032	0.0645161	0.129032	0.0967742	0.0967742	0	0.193548	0.0645161	0.0967742	0	0.0322581	0.0322581	0	0.0322581	0	0.0322581
M04	time	1	2	3	4	5	6	7	8	9	10	11	12	13
	pdf	0.2	0.12	0.24	0.08	0.04	0.08	0.12	0	0.04	0	0	0.04	0.04
M05	time	1	2	3	4	5	6	7	8	9	10	11	12	13	14	15
	pdf	0.287879	0.121212	0.0909091	0.0909091	0.0151515	0.0757576	0.0606061	0	0.030303	0.030303	0.030303	0.0151515	0.0757576	0.0454545	0.030303
M06	time	1	2	3	4	5	6	7	8	9	10	11	12	13	14	15	16
	pdf	0.0833333	0.125	0.0833333	0.166667	0.0833333	0.0625	0.104167	0.0625	0.0208333	0.0625	0.0416667	0	0.0208333	0	0.0208333	0.0625
M07	time	1	2	3	4	5	6	7	8	9	10	11	12	13	14	15	16
	pdf	0.263158	0.144737	0.0789474	0.144737	0	0.0921053	0.0394737	0.0394737	0.0263158	0.0263158	0.0394737	0.0263158	0.0263158	0.0131579	0.0131579	0.0263158
M08	time	1	2	3	4	5	6	7	8	9	10	11	12	13	14	15	16
	pdf	0.25	0.111111	0.194444	0	0.0277778	0.0833333	0.0277778	0.0555556	0	0	0	0.0555556	0.138889	0	0	0.0555556
M09	time	1	2	3	4	5	6	7	8	9	10	11	12	13	14
	pdf	0.307692	0.307692	0	0	0	0.0769231	0	0.0769231	0.0769231	0	0.0769231	0	0	0.0769231
M10	time	1	2	3	4	5	6	7	8	9	10	11	12	13	14	15	16
	pdf	0.191489	0.0851064	0.148936	0.106383	0.0851064	0.0425532	0.0212766	0.12766	0	0.0212766	0	0.0425532	0.0638298	0.0212766	0	0.0425532

## Sheet: Figure2d_normrich
	Day	Microcosm	ASVs
1	3	M01	1
2	6	M01	0.906667
3	9	M01	0.826667
4	12	M01	0.76
5	15	M01	0.693333
6	18	M01	0.666667
7	21	M01	0.666667
8	24	M01	0.6
9	27	M01	0.586667
10	30	M01	0.573333
11	33	M01	0.573333
12	36	M01	0.546667
13	39	M01	0.546667
14	42	M01	0.533333
15	45	M01	0.52
16	48	M01	0.52
17	51	M01	0.52
18	54	M01	0.52
19	3	M02	1
20	6	M02	0.864078
21	9	M02	0.825243
22	12	M02	0.815534
23	15	M02	0.76699
24	18	M02	0.747573
25	21	M02	0.679612
26	24	M02	0.669903
27	27	M02	0.640777
28	30	M02	0.621359
29	33	M02	0.601942
30	36	M02	0.592233
31	39	M02	0.592233
32	42	M02	0.592233
33	45	M02	0.582524
34	48	M02	0.572816
35	51	M02	0.572816
36	54	M02	0.495146
37	3	M03	1
38	6	M03	0.941176
39	9	M03	0.911765
40	12	M03	0.852941
41	15	M03	0.808824
42	18	M03	0.764706
43	21	M03	0.764706
44	24	M03	0.676471
45	27	M03	0.647059
46	30	M03	0.602941
47	33	M03	0.602941
48	36	M03	0.588235
49	39	M03	0.573529
50	42	M03	0.573529
51	45	M03	0.558824
52	48	M03	0.558824
53	51	M03	0.544118
54	54	M03	0.544118
55	3	M04	1
56	6	M04	0.920635
57	9	M04	0.873016
58	12	M04	0.777778
59	15	M04	0.746032
60	18	M04	0.730159
61	21	M04	0.698413
62	24	M04	0.650794
63	27	M04	0.650794
64	30	M04	0.634921
65	33	M04	0.634921
66	36	M04	0.634921
67	39	M04	0.619048
68	42	M04	0.603175
69	45	M04	0.603175
70	48	M04	0.603175
71	51	M04	0.603175
72	54	M04	0.539683
73	3	M05	1
74	6	M05	0.852713
75	9	M05	0.790698
76	12	M05	0.744186
77	15	M05	0.697674
78	18	M05	0.689922
79	21	M05	0.651163
80	24	M05	0.620155
81	27	M05	0.620155
82	30	M05	0.604651
83	33	M05	0.589147
84	36	M05	0.573643
85	39	M05	0.565891
86	42	M05	0.527132
87	45	M05	0.503876
88	48	M05	0.488372
89	51	M05	0.488372
90	54	M05	0.457364
91	3	M06	1
92	6	M06	0.959596
93	9	M06	0.89899
94	12	M06	0.858586
95	15	M06	0.777778
96	18	M06	0.737374
97	21	M06	0.707071
98	24	M06	0.656566
99	27	M06	0.626263
100	30	M06	0.616162
101	33	M06	0.585859
102	36	M06	0.565657
103	39	M06	0.565657
104	42	M06	0.555556
105	45	M06	0.555556
106	48	M06	0.545455
107	51	M06	0.515152
108	54	M06	0.494949
109	3	M07	1
110	6	M07	0.851852
111	9	M07	0.77037
112	12	M07	0.725926
113	15	M07	0.644444
114	18	M07	0.644444
115	21	M07	0.592593
116	24	M07	0.57037
117	27	M07	0.548148
118	30	M07	0.533333
119	33	M07	0.518519
120	36	M07	0.496296
121	39	M07	0.481481
122	42	M07	0.466667
123	45	M07	0.459259
124	48	M07	0.451852
125	51	M07	0.437037
126	54	M07	0.437037
127	3	M08	1
128	6	M08	0.884615
129	9	M08	0.833333
130	12	M08	0.74359
131	15	M08	0.74359
132	18	M08	0.730769
133	21	M08	0.692308
134	24	M08	0.679487
135	27	M08	0.653846
136	30	M08	0.653846
137	33	M08	0.653846
138	36	M08	0.653846
139	39	M08	0.628205
140	42	M08	0.564103
141	45	M08	0.564103
142	48	M08	0.564103
143	51	M08	0.538462
144	54	M08	0.525641
145	3	M09	1
146	6	M09	0.882353
147	9	M09	0.764706
148	12	M09	0.764706
149	15	M09	0.764706
150	18	M09	0.764706
151	21	M09	0.735294
152	24	M09	0.735294
153	27	M09	0.705882
154	30	M09	0.676471
155	33	M09	0.676471
156	36	M09	0.647059
157	39	M09	0.647059
158	42	M09	0.647059
159	45	M09	0.617647
160	48	M09	0.617647
161	51	M09	0.617647
162	54	M09	0.617647
163	3	M10	1
164	6	M10	0.9
165	9	M10	0.855556
166	12	M10	0.777778
167	15	M10	0.722222
168	18	M10	0.677778
169	21	M10	0.655556
170	24	M10	0.644444
171	27	M10	0.577778
172	30	M10	0.577778
173	33	M10	0.566667
174	36	M10	0.566667
175	39	M10	0.544444
176	42	M10	0.511111
177	45	M10	0.5
178	48	M10	0.5
179	51	M10	0.477778
180	54	M10	0.433333

[truncated: 28 more sheets: Figure3a_sharedASVs, Figure3b_ASVdynamics, Figure3c_hexplot, Figure3d_data, Figure3e_data, Figure4a_CO2var, Figure4b_NMDS, Figure4c_Procrustes, Figure4d_BCdissims, Figure4e_ChitActivity, Figure4e_FreqASVactivity, SupplementaryFigure1a_barplot, SupplementaryFigure1b_FaithPD, SupplementaryFigure1c_NMDS, SupplementaryFigure1d_WUdissim, SupplementaryFigure2a_barplot, SupplementaryFigure2a_DNAconc, SupplementaryFigure2b_NMDS, SupplementaryFigure2c_DissimUnf, SupplementaryFigure2d_3-63_Corr …]
